# Supplementary material for: EMID2 is a novel biotherapeutic for aggressive cancers identified by in vivo screening
Source: J Exp Clin Cancer Res. 2024 Jan 10;43:15. doi: 10.1186/s13046-023-02942-4 (PMC10777502; doi:10.1186/s13046-023-02942-4)
Supplement: Supplementary file 2 — Supplementary Material 2: Table S2. Relativa abundance of each transgene in each pool (each pool is in a different sheet) [file 13046_2023_2942_MOESM2_ESM.xlsx]

## Sheet: P1
Pool 1	AVLOG	SEM	N
Pth	2.03561	0.170524	3
Emid2	0.870678	0.0884953	3
Retnlb	0.73112	0.113364	3
Lcn6	0.469148	0.011955	3
Retnla	0.460167	0.248381	3
Abpg	0.403618	0.365603	3
Spink6	0.388044	0.0224284	3
1100001G20Rik	0.362516	0.0302521	3
Figf	0.291852	0.168941	3
Tff3	0.284882	0.0385007	3
Igfbp1	0.270132	0.511307	3
Defb29	0.265669	0.220627	3
Wfdc15a	0.259149	0.235964	3
Mif	0.224813	0.208526	3
Mgp	0.222096	0.12598	3
Ins1	0.210922	0.0745704	3
Apoc3	0.184903	0.0212618	3
Abpa	0.163305	0.0994376	3
Clps	0.123895	0.160972	3
AI462493	0.0965195	0.0338738	3
Abpb	0.0922262	0.171726	3
Ccdc126	0.0888041	0.119587	3
Wfdc12	0.0264093	0.328855	3
Pon3	0.017161	0.184564	3
Guca2a	-0.010279	0.121314	3
Guca2b	-0.0215103	0.0945972	3
D730039F16Rik	-0.0235846	0.0628199	3
Pyy	-0.0401795	0.148555	3
S100a13	-0.0426334	0.256818	3
Txn1	-0.0428454	0.0653504	3
Ghrh	-0.0605723	1.1135	3
Apoa2	-0.0719901	0.0205872	3
Expi	-0.0837458	0.0988704	3
Iapp	-0.122742	0.0696212	3
Nxph3	-0.132832	0.0893756	3
Apoc1	-0.135882	0.416337	3
B2m	-0.178708	0.0627907	3
Apoc2	-0.275314	0.0895616	3
Bola2	-0.290204	0.395019	3
Plac9	-0.315273	1.06255	3
Retn	-0.35264	0.0391267	3
Wfdc9	-0.41602	1.03672	3
Sst	-0.447111	1.17768	3
Enho	-0.509365	0.279288	3
Scgb1a1	-0.549757	0.933446	3
Defb1	-0.622985	0.759441	3
Npy	-0.6395	0.787109	3
Hamp	-0.673423	0.499491	3
Apln	-0.746439	0.748957	3
AI413582	-0.927711	0.749947	3

## Sheet: P2
Pool2	AVLOG	SEM	N
Lalba	0.778227	0.16876	4
Lgals2	0.258319	0.204165	4
Kap	0.160827	0.183854	4
Fam19a2	0.106932	0.118384	4
Ctla2a	0.0967999	0.132022	4
Mdk	0.086378	0.090157	4
Tpbpa	0.0165653	0.288082	4
Gal	-0.117481	0.44142	4
Rnase1	-0.14264	0.451094	4
Ptgds	-0.226537	0.307859	4
Npc2	-0.256152	0.483953	4
Lgals1	-0.262492	0.392082	4
Saa3	-0.33572	0.477483	4
Pla2g2e	-0.373882	0.342451	4
1810020D17Rik	-0.378095	0.389694	4
Nmb	-0.389044	0.556011	4
Grp	-0.395877	0.474489	4
Qrfp	-0.445896	0.556566	4
D16H22S680E	-0.44862	0.460388	4
Csn1s2b	-0.528889	0.414097	4
Fam19a5	-0.547227	0.494666	4
Saa4	-0.567715	0.412893	4
Lyzl4	-0.57188	0.466397	4
3200002M19Rik	-0.585756	0.454371	4
Gpha2	-0.604992	0.540975	4
Fam19a3	-0.606816	0.447286	4
Pla2g10	-0.609916	0.494354	4
Pla2g2c	-0.644616	0.341974	4
Wfdc6a	-0.681449	0.440837	4
Metrn	-0.712313	0.523937	4
Ndp	-0.738434	0.556024	4
Smr3a	-0.753927	0.586216	4
Cartpt	-0.769173	0.508446	4
Il15ra	-0.789081	0.554251	4
Fam178b	-0.833257	0.468934	4
Bola1	-0.83557	0.574962	4
Saa2	-0.849053	0.509396	4
Cst3	-0.85244	0.394803	4
Cck	-0.884159	0.516148	4
Pla2g5	-0.914019	0.521876	4
Calca	-0.975926	0.465279	4
Prap1	-0.983583	0.533435	4
Wfdc5	-1.00917	0.533305	4
Prss40	-1.04535	0.773744	4
Ang4	-1.07376	0.666684	4
Fam19a4	-1.17102	0.50939	4
Agrp	-1.21534	0.569233	4
Insl5	-1.31598	0.885103	4
Ttr	-1.39136	0.626006	4
Vpreb3

## Sheet: P3
P3	AVLOG	SEM	N
Lgals3	0.801965	0.134055	3
Crhbp	0.479883	0.132725	3
Bglap2	0.444109	0.0315325	3
Il21	0.322021	0.0204501	3
Art5	0.306665	0.213933	3
Tpbpb	0.259928	0.0212266	3
Nenf	0.245901	0.141066	3
Lyg1	0.206678	0.0462653	3
Lcn10	0.19153	0.096262	3
Defb36	0.14387	0.0300536	3
8030411F24Rik	0.142296	0.0465904	3
Cbln3	0.139067	0.0585389	3
Lcn11	0.132051	0.0284122	3
Saa1	0.125483	0.0324004	3
Prdx6	0.11985	0.0739031	3
Fshb	0.0793804	0.0817298	3
Tnfsf4	0.0745643	0.0138404	3
Lhb	0.0719118	0.033115	3
Cort	0.0619328	0.0283665	3
Prl2a1	0.0582192	0.055906	3
Rarres2	0.0427825	0.0315714	3
Rspo1	0.04084	0.0608399	3
Apol6	0.0383274	0.193222	3
Scrg1	0.0312676	0.0764321	3
Chchd5	0.0220074	0.0530966	3
Ifne	-0.00532189	0.0951015	3
Rln3	-0.00700661	0.0634753	3
Lgals7	-0.0104405	0.0368342	3
Prtn3	-0.0204635	0.0800468	3
Defa3	-0.0252644	0.0536686	3
Spink4	-0.0257805	0.0588617	3
Defb7	-0.0395764	0.0257176	3
Fgf18	-0.0411767	0.0368088	3
Clec3b	-0.0436284	0.047609	3
Ppy	-0.0566147	0.0581319	3
1600012H06Rik	-0.0679725	0.0790489	3
Ifna6	-0.0690055	0.0229883	3
Defb15	-0.0705209	0.0263092	3
Ang2	-0.0723709	0.068667	3
Rspo3	-0.0730334	0.118162	3
Tnfrsf22	-0.0996895	0.00564422	3
Defb8	-0.119568	0.0922546	3
Cbln1	-0.120429	0.0467688	3
Klk12	-0.143735	0.0767747	3
Mup5	-0.149637	0.0413824	3
Ghrl	-0.176952	0.0294906	3
Adm	-0.259623	0.0541409	3
Ela2	-0.453278	0.241409	3
Fgf5	-1.36266	1.1801	3

## Sheet: P4
Pool4	AVLOG	SEM	N
Fgf7	0.212736	0.0470681	3
Tnfrsf19	0.185722	0.0274441	3
Spt1	0.153641	0.0771766	3
Timp3	0.135531	0.0735721	3
Spp2	0.116516	0.0221715	3
Scg5	0.113942	0.0160257	3
Oosp1	0.0919806	0.0345627	3
Krtap13	0.0872553	0.0974485	3
Eppb9	0.0808719	0.041193	3
Ctf1	0.0688995	0.0974232	3
Orm1	0.0683649	0.0334718	3
Pdgfa	0.0615854	0.023979	3
Pla2g12b	0.0605354	0.0281695	3
Rnase10	0.0470783	0.0780978	3
Sostdc1	0.0397582	0.026228	3
Il12a	0.0377984	0.0420494	3
Il18bp	0.0371295	0.042823	3
Il18	0.0316861	0.0170773	3
Gkn2	0.0289228	0.0336419	3
Dpt	0.023683	0.115733	3
Mmrn1	0.0172041	0.0499417	3
Ntf5	0.0160557	0.0761659	3
Edn1	0.0153157	0.0290664	3
Rbp4	0.0114772	0.0223064	3
Vegfb	-0.0093852	0.0641567	3
Pla2g12a	-0.0131854	0.0332438	3
C8g	-0.0183261	0.0354354	3
Lyg2	-0.0237888	0.119868	3
Il28b	-0.0242716	0.0658575	3
Apom	-0.0323874	0.0451032	3
Vegfa	-0.032926	0.0944192	3
Hmgb1	-0.0403681	0.0583269	3
Lta	-0.0431529	0.0232886	3
Gpx7	-0.0468354	0.0587357	3
Sdf2	-0.0485319	0.00529883	3
Ctf2	-0.0624764	0.0179795	3
Mia1	-0.0703983	0.0858455	3
Gkn1	-0.0761793	0.0607251	3
Sectm1b	-0.0859723	0.1299	3
Orm2	-0.0986354	0.0315142	3
Nrtn	-0.102163	0.0634469	3
Grem1	-0.104995	0.0678789	3
Il23a	-0.106143	0.0578	3
Cbln4	-0.108265	0.11001	3
Insl6	-0.1253	0.127248	3
Amtn	-0.129415	0.0673955	3
Sost	-0.134865	0.0389684	3
Esm1	-0.166781	0.0837813	3
Ifnk	-0.192873	0.0486038	3
Il11

## Sheet: P5
Pool A5	AVLOG	SEM	N
Igfbp6	0.33057	0.0496772	6
Fibin	0.266542	0.0338842	6
Dkk4	0.264906	0.0389362	6
Tfpi	0.213297	0.0583927	6
Tfpi2	0.213063	0.0456705	6
Prl3d1	0.197092	0.0330512	6
Gpx6	0.192135	0.0242621	6
Psp	0.160469	0.0284894	6
Prl8a9	0.131205	0.0587657	6
Prl8a6	0.113951	0.00764651	6
Timp2	0.108732	0.0123988	6
Prl2b1	0.103028	0.0357965	6
Crisp3	0.094461	0.0250857	6
Prl8a8	0.0801468	0.0263867	6
Fam3a	0.0761626	0.01899	6
Ebi3	0.0676599	0.076675	6
Rspo4	0.0667431	0.0319188	6
Ccdc134	0.0651604	0.0534901	6
Mbl1	0.0565569	0.0177933	6
Olfml1	0.0488666	0.0434496	6
Afm	0.0444938	0.0100579	6
Gpx3	0.039085	0.0348776	6
Fam3c	0.0301818	0.0280041	6
Prl4a1	0.0262256	0.0313946	6
Il34	0.00717318	0.0118495	6
1810030J14Rik	0.000341182	0.0076139	6
Vwc2l	-0.00855502	0.0122697	6
Fgf8	-0.0196675	0.00829735	6
Prl7d1	-0.0204158	0.00873725	6
Fam3b	-0.0212524	0.0185095	6
Dkkl1	-0.0296465	0.0243592	6
Prl3a1	-0.0364949	0.0217642	6
Csn2	-0.0396058	0.022313	6
Twsg1	-0.0403084	0.0312667	6
5730469M10Rik	-0.0481198	0.0387116	6
Oit1	-0.0543233	0.0159583	6
Prl2c2	-0.067908	0.0222007	6
Glipr1l1	-0.101179	0.0246627	6
Vstm2a	-0.112891	0.0636341	6
Anxa2	-0.129696	0.028703	6
4933406J08Rik	-0.12972	0.0477671	6
Prl5a1	-0.1319	0.0229312	6
Prl3b1	-0.144344	0.0217114	6
Fgf15	-0.161468	0.0276802	6
Folr4	-0.190074	0.0490533	6
Crp	-0.212902	0.0204581	6
Adamtsl4	-0.216338	0.0258437	6
Amelx	-0.220177	0.0163863	6
Il27	-0.303796	0.0205005	6
Pdgfb

## Sheet: P6
GENE	AVLOG	SEM	N
Prl7c1	0.224624	0.133252	3
Mfap4	0.181487	0.0986145	3
C1qa	0.14005	0.222497	3
Ntf3	0.138279	0.157436	3
Klk1	0.131391	0.151988	3
Pdgfd	0.0490369	0.133795	3
Crisp1	0.0451628	0.233877	3
Klk8	0.0426455	0.102256	3
Prl7a1	0.00699948	0.0661098	3
Tnfsf15	-0.094874	0.0403517	3
C1qtnf3	-0.159076	0.123354	3
Klk1b9	-0.170016	0.00318741	3
Dkk2	-0.212757	0.0995453	3
C1qb	-0.237275	0.103952	3
Adipoq	-0.276815	0.812557	3
Bdnf	-0.283302	0.123034	3
Cnpy4	-0.329114	0.104471	3
Klk1b5	-0.345857	0.621343	3
Klk1b8	-0.348807	0.0917694	3
Klk1b1	-0.357166	0.882562	3
Wisp2	-0.381442	0.696983	3
Gm106	-0.434956	0.191633	3
Svs3b	-0.516149	0.0999564	3
Sod3	-0.609581	0.232682	3
2310044H10Rik	-0.680271	0.677096	3
Fgfbp1	-0.745631	0.966382	3
Klk6	-0.779285	0.404892	3
Apoa1	-0.780147	0.570066	3
Ceacam10	-0.806328	0.679935	3
Rtbdn	-0.810498	1.31373	3
C1ql3	-0.814013	0.668522	3
Klk1b21	-0.881692	1.05728	3
Dhrs11	-0.89292	0.949734	3
Optc	-0.919381	1.06067	3
Egfbp2	-0.95081	1.18279	3
C1qtnf6	-0.967954	1.04214	3
C1qc	-1.03801	0.787525	3
Rnaset2b	-1.06837	0.781547	3
Stc1	-1.12759	1.05689	3
Klk1b16	-1.27674	0.961332	3
Prl7a2	-1.28454	0.956613	3
Klk11	-1.29894	1.32019	3
Igfbp4	-1.32198	1.06396	3
Klk7	-1.38403	1.11637	3
Fam20c	-1.45185	1.23672	3
Pdyn	-1.53972	1.41425	3
Zfand2b
Klk1b22
Cxcl16
Klk1b4

## Sheet: P7
gene	AVLOG	SEM	N
Defb19	0.28082	0.202594	3
Gast	0.239465	0.214485	3
Defcr4	0.214479	0.146857	3
Gip	0.192554	0.132678	3
1110017I16Rik	0.155707	0.101427	3
Spinlw1	0.138259	0.270969	3
Fam24a	0.120952	0.218068	3
Defb11	0.11778	0.0811935	3
Defb2	0.083378	0.24213	3
Npff	0.057551	0.406384	3
Defcr-rs10	0.0293495	0.0922846	3
Cst13	-0.0207737	0.146437	3
Scgb3a2	-0.102204	0.490024	3
Cst8	-0.144407	0.160355	3
Smr2	-0.154962	0.205094	3
Cga	-0.166005	0.158829	3
Slpi	-0.229134	0.263847	3
Nppc	-0.248231	0.175604	3
Pip	-0.273187	0.380025	3
Apbh	-0.295955	0.139963	3
Tslp	-0.314362	0.178573	3
Tac2	-0.336169	0.321445	3
Spink8	-0.353319	0.333215	3
Abpz	-0.35346	0.0996655	3
Defb9	-0.359017	0.305289	3
Fshb	-0.40134	0.345987	3
Sct	-0.405498	0.0879093	3
Cst11	-0.413621	0.151633	3
Igf1	-0.455244	0.0382437	3
Tac4	-0.470132	0.108582	3
Nppb	-0.488951	0.290517	3
Gm14461	-0.512497	0.112143	3
1700040I03Rik	-0.520122	0.139323	3
Tff2	-0.523188	0.477071	3
Calcb	-0.52411	0.452732	3
Uts2	-0.525089	0.224659	3
Svs5	-0.597636	1.02693	3
Wfdc15b	-0.626687	0.429512	3
Slurp1	-0.722336	0.671567	3
Npb	-0.730179	0.678765	3
Defb6	-0.851011	0.747919	3
Cst9	-0.936991	0.577587	3
Pla2g2d	-1.01667	1.41441	3
Dppa1	-1.04329	0.697693	3
Defb14	-1.14992	1.08063	3
Dspp	-1.17797	1.38566	3
Spink2	-1.21438	1.59915	3
Defb3	-1.27002	1.393	3
Cst12	-1.27372	1.23472	3
9230104L09Rik	-1.29058	1.45249	3
Insl3	-1.3011	1.43564	3

## Sheet: P8
Pool 8	AVLOG	SEM	N
Lcn12	0.516859	0.0275394	4
Fgf9	0.146843	0.0273844	4
Mup3	0.133119	0.02279	4
Cfc1	0.0880794	0.0409208	4
Ifna12	0.0808906	0.00905416	4
1700016D06Rik	0.0721232	0.0468601	4
Pspn	0.0688081	0.0254882	4
A930018P22Rik	0.0619852	0.0213295	4
Nbl1	0.0608658	0.0368046	4
Gpihbp1	0.0571272	0.0265173	4
Sbp	0.0564169	0.0342255	4
Gh	0.0524467	0.0371384	4
Edn2	0.0506321	0.015874	4
Ifna5	0.0445677	0.0200324	4
Dand5	0.0444687	0.0147308	4
Timp4	0.0412283	0.0382613	4
Sva	0.0365863	0.00537463	4
Lcn8	0.0365593	0.0146541	4
Rnase9	0.0338005	0.0161606	4
Lep	0.0284506	0.0135598	4
Apcs	0.0238289	0.0209805	4
Lyzl1	0.0201861	0.0317396	4
Reg3g	0.0129179	0.0305898	4
4930549C01Rik	0.00361202	0.0438963	4
Il13	0.00152295	0.0206099	4
Csn3	0.000358075	0.0265672	4
Fgf10	-0.00882504	0.0483945	4
Iltifb	-0.0118184	0.0171962	4
Tha1	-0.0175059	0.0379691	4
Ly6k	-0.0182108	0.0288249	4
Adm2	-0.0185512	0.0207633	4
Ifna7	-0.0189214	0.020927	4
Fgf21	-0.0224911	0.0453422	4
Plac1l	-0.0354137	0.00967796	4
Prg3	-0.0395844	0.0364476	4
Lyzl6	-0.0521602	0.0300084	4
Ucn3	-0.0668643	0.0225239	4
Sval1	-0.06842	0.0225681	4
OTTMUSG00000007655	-0.0744893	0.0300855	4
Manf	-0.079351	0.00970853	4
Timp1	-0.0795974	0.0176789	4
Edn3	-0.0834741	0.0364304	4
Armetl1	-0.0879826	0.0172511	4
Fgf4	-0.0903963	0.0259963	4
Gpx5	-0.0943273	0.0501483	4
Lcn4	-0.0962354	0.0694366	4
Sftpc	-0.106954	0.0385396	4
Lyz1	-0.120643	0.0260617	4
Wfdc2	-0.135896	0.0244377	4
Acrbp
1700025E21Rik

## Sheet: P9
Pool 9	AVLOG	SEM	N
BC048599	0.110503	0.0341767	6
Trh	0.0720864	0.0412024	6
Prdx4	0.0478434	0.0522322	6
Klk10	0.0469844	0.0231402	6
Il4ra	0.0462935	0.00884417	6
Fasl	0.0438685	0.0229851	6
Colec11	0.0398735	0.0188606	6
Klk14	0.0367592	0.0194758	6
Tnfaip6	0.0338009	0.0373426	6
Rnaset2a	0.0324771	0.0307371	6
Egfl8	0.0321136	0.0369047	6
Pomc	0.0268144	0.0761522	6
4930473A06Rik	0.0257097	0.0168501	6
1700066M21Rik	0.0251342	0.029958	6
Prss33	0.0241799	0.0362507	6
Mcpt7	0.0230232	0.0286084	6
Plunc	0.0205703	0.0258891	6
Nxph2	0.0195341	0.0318269	6
BC049730	0.0193222	0.026869	6
Igfbpl1	0.00710826	0.0252833	6
1810065E05Rik	0.00658937	0.0258654	6
Tpsb2	0.00531333	0.0153752	6
Il22ra2	0.00440274	0.0581951	6
Pi15	0.00331742	0.00993165	6
Colec10	0.0031117	0.0562959	6
Cma1	-0.00108922	0.0348214	6
Sbpl	-0.00162626	0.0330864	6
Mbl2	-0.0053281	0.0167743	6
Gzma	-0.00929129	0.0277579	6
Prl	-0.0135004	0.0389516	6
Fstl3	-0.0139704	0.0460631	6
2310021H06Rik	-0.0155011	0.0299863	6
Pcsk1n	-0.0198757	0.0340348	6
Kitl	-0.0200824	0.0212057	6
Prl8a2	-0.0216593	0.020434	6
Crisp2	-0.0238871	0.0310385	6
Dkk1	-0.0326757	0.0253296	6
Prl8a1	-0.0412687	0.0471647	6
Mcpt1	-0.0423335	0.0452841	6
Fgfbp3	-0.0453631	0.0616994	6
6030468B19Rik	-0.0550644	0.0347691	6
Ccdc3	-0.0765212	0.0483708	6
Penk	-0.081308	0.0465084	6
Klk4	-0.0830497	0.0311577	6
Cfd	-0.0895517	0.0569866	6
Klk15	-0.102625	0.0385193	6
Igfbp5	-0.544486	0.055468	6
1700058C13Rik
Klk9
Ubxn8

## Sheet: P10
Pool 10	AVLOG	SEM	N
Rarres1	0.172602	0.0738661	6
Spp1	0.158771	0.0795426	6
Aagab	0.103574	0.0518103	6
Metrnl	0.0982021	0.0366981	6
Fcnb	0.0932891	0.0526109	6
Klk5	0.0890703	0.0278713	6
Dhrs13	0.0887141	0.0213224	6
Dhrs7	0.0884866	0.0669264	6
Dnase1	0.0813889	0.0300904	6
Ogn	0.063832	0.0698534	6
Apol9b	0.0542601	0.0244147	6
Azgp1	0.0532637	0.0391641	6
Tnfsf13b	0.0478602	0.0409735	6
Kazald1	0.0272104	0.0469098	6
C1qtnf1	0.0255567	0.0252353	6
Nudt22	0.0111939	0.0545371	6
Fam92a	0.00667842	0.0311034	6
2410001C21Rik	0.00555632	0.0781623	6
Lgals12	-0.00499042	0.110609	6
Acrbp	-0.00845407	0.0402756	6
Cgref1	-0.0124932	0.0354798	6
Fam108a	-0.0157263	0.0213378	6
1700040L02Rik	-0.0166147	0.0644683	6
Sfrp5	-0.017265	0.0258699	6
Gm1019	-0.0256784	0.0319867	6
BC107230	-0.0275317	0.0896878	6
Gdf15	-0.052628	0.0619403	6
Nodal	-0.0597526	0.0577485	6
Prss22	-0.0682075	0.0303317	6
Igfbp3	-0.0687187	0.0843296	6
C1ql2	-0.072315	0.0673248	6
Hyls1	-0.0827325	0.0503562	6
Lgi4	-0.0842632	0.0284129	6
6330406I15Rik	-0.0885473	0.0603017	6
Apol9a	-0.088566	0.123524	6
Csn1s1	-0.0972821	0.159925	6
Cd40	-0.105441	0.0898486	6
Gnptg	-0.111548	0.0825228	6
Fgl1	-0.118478	0.0446112	6
Hsd17b11	-0.136939	0.0846698	6
Stc2	-0.206995	0.137218	6
Fam132a	-0.232957	0.111886	6
C1qtnf2	-0.386726	0.0553269	6
Fstl1	-0.493587	0.51988	6
Ghr	-0.561912	0.510221	6
Apoe	-0.578552	0.519839	6
Sfrp1	-0.611783	0.526548	6
Igfbp2	-0.614354	0.519611	6
Prss29	-0.805964	0.476946	6
C1qtnf7

[truncated: 11 more sheets: P11, P12, P13, P14, P15, P16, P17, P18, P19, P20, P21]
