# Supplementary material for: EMID2 is a novel biotherapeutic for aggressive cancers identified by in vivo screening
Source: J Exp Clin Cancer Res. 2024 Jan 10;43:15. doi: 10.1186/s13046-023-02942-4 (PMC10777502; doi:10.1186/s13046-023-02942-4)
Supplement: Supplementary file 3 — Supplementary Material 3: Table S3. Gene ontology of enriched and lost factors [file 13046_2023_2942_MOESM3_ESM.xlsx]

## Sheet: Foglio1
		NAME	NAME	GO_ID	Ensembl Gene_ID	Uniprot	Input gene ID	Gene Type	ID	Ontology Source	Term	GOLevels	GO Group	Nr genes	% Associated Genes	Term P-value	Grouop PValue	Associated Genes Found	All Associated Genes	OverView Term	Cluster	Common genes	%Genes Cluster	%Common Gene	Cerebral_	Cerebral_	Cerebral_	Cerebral_	Term P value corrected_with_none		Genes Cluster #1	%genes Cluster #1	Gene Cluster #2	%genes Cluster #2
		negative%20regulation%20of%20secretion%20by%20cell	negative%20regulation%20of%20secretion%20by%20cell	GO:1903531					GO:1903531	GO_BiologicalProcess-EBI-UniProt-GOA_20.05.2019_00h00	negative regulation of secretion by cell	[3, 4, 5, 6, 7]	[Group14]	9	7.31707	0.000430594	{Group14=3.6506999930642145E-5}	[Cartpt, Crh, Crhbp, Cx3cl1, Fst, Il10, Il6, Nmb, Uts2]	[Abat, Abcc8, Adipoq, Adora1, Adra2a, Agtr2, Anxa1, Anxa5, C5, C5ar2, Cartpt, Cbarp, Ccn3, Ccr2, Cd200, Cd200r1, Cd34, Ceacam1, Chga, Cnr1, Cptp, Crh, Crhbp, Crhr1, Crhr2, Cx3cl1, Drd2, Edn1, Edn2, Edn3, Entpd1, Eny2, F2r, Fam3d, Ffar4, Fgf23, Fmr1, Fst, Gabbr1, Gas6, Gck, Ghrl, Ghsr, Gnai2, Grm7, Hadh, Hdac1, Hmgcr, Hmox1, Hrh3, Htr1b, Htr6, Htr7, Idh2, Ier3, Igfbp3, Il10, Il1b, Il1rapl1, Il1rn,…	FALSE	None Specific Cluster		150						0.000430594	{}	[Crh, Crhbp, Cx3cl1, Fst]	44.303	[Cartpt, Il10, Il6, Nmb, Uts2]	55.697
		cellular%20response%20to%20ketone	cellular%20response%20to%20ketone	GO:1901655					GO:1901655	GO_BiologicalProcess-EBI-UniProt-GOA_20.05.2019_00h00	cellular response to ketone	[5]	[Group19]	9	7.31707	0.000430594	{Group19=3.9380253491256623E-10}	[Crh, Dspp, Eln, Gdnf, Igf1, Il6, Plat, Sfrp1, Tgfb1]	[Aacs, Abcb1a, Abcb1b, Abcb4, Abcc2, Abcg2, Ace, Adamts1, Adcy2, Adcy3, Adcy5, Adcy6, Adcy8, Agtr1a, Agtr1b, Agtr2, Aifm1, Akr1b1, Akr1c3, Aqp1, Arg1, Arg2, Arpc2, Asl, Ass1, Atp2b1, Atp5f1a, Banf1, Bcl2l1, Bmi1, Bmp4, Cacna1g, Cap1, Cbx3, Ccl2, Cdc5l, Cflar, Cftr, Crh, Cyp1b1, Dcps, Dnmt3b, Dspp, Egfr, Elk1, Eln, Errfi1, Espn, Fech, Fn1, Foxo1, Foxo3, Gdnf, Gjb2, Gnai1, Gnas, Grin2b, Grk2, Hcn2,…	FALSE	Specific for Cluster #2		166.794						0.000430594	{}	[Crh, Eln, Tgfb1]	33.2061	[Dspp, Gdnf, Igf1, Il6, Plat, Sfrp1]	66.7939
		regulation%20of%20vasculature%20development	regulation%20of%20vasculature%20development	GO:1901342					GO:1901342	GO_BiologicalProcess-EBI-UniProt-GOA_20.05.2019_00h00	regulation of vasculature development	[4, 5, 6, 7, 8]	[Group23]	11	7.58621	7.28581e-05	{Group23=8.204127450499713E-9}	[Angpt2, Ecm1, Fgf9, Grn, Hgf, Lgals3, Mdk, Thbs1, Thbs2, Uts2, Vegfd]	[Abcc8, Add1, Adrb2, Aggf1, Agt, Aimp1, Angpt2, Anxa1, Aplnr, Aqp1, Bmp4, Btg1, C3ar1, Camp, Ccl5, Ccn1, Ccr2, Cd34, Cd36, Ceacam1, Cflar, Chi3l1, Cib1, Cma1, Cnmd, Ctsh, Cx3cr1, Cxcl10, Cxcr2, Cxcr3, Cxcr4, Cybb, Cyp1b1, Cysltr1, Cysltr2, Dab2ip, Ddah1, Dll1, Ecm1, Ecscr, Egln1, Egr1, Emc10, Emp2, Ereg, Ets1, Fat1, Fgf1, Fgf2, Fgf9, Flt1, Gata2, Ghrl, Ghsr, Glul, Grem1, Grn, Hgf, Hmox1, Hrg, Hsp…	FALSE	Specific for Cluster #1		72.6135						7.28581e-05	{}	[Ecm1, Fgf9, Grn, Hgf, Lgals3, Mdk, Thbs1, Vegfd]	72.6135	[Angpt2, Thbs2, Uts2]	27.3865
		negative%20regulation%20of%20neuron%20death	negative%20regulation%20of%20neuron%20death	GO:1901215					GO:1901215	GO_BiologicalProcess-EBI-UniProt-GOA_20.05.2019_00h00	negative regulation of neuron death	[4, 5, 6]	[Group07]	10	7.19424	0.000239049	{Group07=2.3904929613494756E-4}	[Apoe, Gdf5, Gdnf, Ghr, Grn, Igf1, Il6, Mdk, Npy, Ntf3]	[Abcc1, Adnp, Adora2a, Agap2, Akr1b1, Amigo2, Ap2b1, Apoe, Arrb1, Arrb2, Arrb2-ps, Atf4, Atg7, Bdnf, Braf, Btg2, C5ar1, Cap1, Cbl, Ccl5, Cd200, Cd200r1, Cd34, Chga, Cntf, Cpeb4, Creb1, Crhr1, Csf3, Cx3cr1, Dtnbp1, Eno2, Epo, Epor, Esr1, Esr2, F2r, Fbxo7, Fgf21, Fmr1, Foxb1, Fyn, Fzd9, Gclc, Gclm, Gdf5, Gdnf, Gfer, Gh1, Ghr, Glp1r, Gpi, Grm7, Grn, Gsk3b, Hdac1, Hdac7, Hint1, Hint1-ps1, Hmox1, Hsf1…	TRUE	Specific for Cluster #2		160.137						0.000239049	{}	[Gdf5, Grn, Mdk, Ntf3]	39.8625	[Apoe, Gdnf, Ghr, Igf1, Il6, Npy]	60.1375
		25680	25680	25680	ENSRNOG00000000510	[F1LNA9, P17084]	Clps	GENE-protein_coding	Clps		Clps		GO:0098772							ASSOCIATED_GENE			100		1.Extracellular	1.Extracellular						100		0
		molecular%20function%20regulator	molecular%20function%20regulator	GO:0098772					GO:0098772	GO_BiologicalProcess-EBI-UniProt-GOA_20.05.2019_00h00	molecular function regulator	[3]	[Group10]	77	7.56385	3.19854e-28	{Group10=3.198542334696903E-28}	[Agrp, Apln, Apoa1, Apoa4, Apoc3, Apoe, Bmp2, Bmp3, Bmp5, Bmp8a, Bmp8b, Calca, Cck, Ccn2, Clec11a, Clps, Crh, Cst3, Cx3cl1, Defb14, Defb2, Defb3, Dkk4, Erfe, Fgf20, Fgf5, Fgf7, Fgf9, Fshb, Gast, Gdf5, Gdnf, Hgf, Ifna11, Igf1, Il16, Il33, Il6, Mdk, Metrn, Metrnl, Ndp, Nppb, Npy, Ntf3, Prl2b1, Prl3c1, Prl3d1, Prl7a3, Prl7b1, Prl8a9, Prss8, Pth, Qrfp, Rarres1, Scg5, Sct, Serpina10, Serpina1f, Serpin…	[A2m, Abcc9, Adcyap1, Adm2, Adprh, Adprhl1, Adrb1, Adrm1, Agap2, Agrp, Agt, Ahsg, Aimp1, Akap11, Akap13, Akap9, Alox15, Als2, Am2, Ambn, Ambp, Amigo1, Angptl4, Ankrd27, Ankrd54, Anp32e, Anxa1, Anxa2, Anxa3, Apaf1, Apc, Apln, Apoa1, Apoa2, Apoa4, Apoa5, Apobec1, Apoc2, Apoc3, Apoe, Apom, App, Areg, Arf1, Arfgap1, Arfgap2, Arfgap3, Arfgef1, Arfgef2, Arhgap10, Arhgap17, Arhgap18, Arhgap19, Arhgap20,…	FALSE	None Specific Cluster		50						3.19854e-28	{}	[Apoc3, Bmp3, Bmp8a, Bmp8b, Clec11a, Clps, Crh, Cx3cl1, Defb2, Dkk4, Fgf20, Fgf7, Fgf9, Fshb, Gast, Gdf5, Hgf, Ifna11, Il16, Il33, Mdk, Metrnl, Ntf3, Prl2b1, Prl3d1, Prl8a9, Prss8, Pth, Rarres1, Scg5, Serpina10, Serpina1f, Serpina5, Serpine2, Serpini1, Tfpi, Tfpi2, Tgfb1, Timp2, Timp3, Vegfd]	52.4212	[Agrp, Apln, Apoa1, Apoa4, Apoe, Bmp2, Bmp5, Calca, Cck, Ccn2, Cst3, Defb14, Defb3, Erfe, Fgf5, Fshb, Gdnf, Igf1, Il6, Metrn, Ndp, Nppb, Npy, Prl3c1, Prl7a3, Prl7b1, Qrfp, Sct, Serpinf2, Slurp1, Smr3a, Spink2, Spint1, Sst, Tgfb3, Tshb, Wfdc15b]	47.5788
		regulation%20of%20transmembrane%20receptor%20protein%20serine/threonine%20kinase%20signaling%20pathway	regulation%20of%20transmembrane%20receptor%20protein%20serine/threonine%20kinase%20signaling%20pathway	GO:0090092					GO:0090092	GO_BiologicalProcess-EBI-UniProt-GOA_20.05.2019_00h00	regulation of transmembrane receptor protein serine/threonine kinase signaling pathway	[4, 5, 6, 7, 8]	[Group26]	10	10.5263	9.15952e-06	{Group26=1.135392123207135E-12}	[Bmp2, Bmp3, Bmp5, Bmp8a, Bmp8b, Fstl1, Gdf5, Sfrp4, Tgfb1, Tgfb3]	[Acvr1b, Bcl9l, Bmp10, Bmp15, Bmp2, Bmp3, Bmp4, Bmp5, Bmp6, Bmp7, Bmp8a, Bmp8b, Capn5, Cav1, Ccn3, Cer1, Cers1, Cited2, Crb2, Dand5, Dlx1, Dnm2, Dpy30, Eng, Fbxl15, Flcn, Foxd1, Fstl1, Furin, Gata4, Gata6, Gdf1, Gdf10, Gdf11, Gdf15, Gdf2, Gdf3, Gdf5, Gdf6, Gdf7, Gdf9, Got1, Grem1, Hes5, Hsp90ab1, Htra3, Inha, Inhba, Inhbb, Inhbc, Inhbe, LOC108348120, Lefty1, Lefty2, Lemd2, Lemd3, Lrp2, Ltbp1, Mag…	FALSE	None Specific Cluster		50						9.15952e-06	{}	[Bmp3, Bmp8a, Bmp8b, Gdf5, Sfrp4, Tgfb1]	59.8624	[Bmp2, Bmp5, Fstl1, Tgfb3]	40.1376
		extracellular%20matrix%20assembly	extracellular%20matrix%20assembly	GO:0085029					GO:0085029	GO_BiologicalProcess-EBI-UniProt-GOA_20.05.2019_00h00	extracellular matrix assembly	[4, 5]	[Group09]	4	44.4444	1.28717e-05	{Group09=9.196656519271458E-11}	[Eln, Fbln5, Lox, Tgfb1]	[Eln, Fbln5, Gas6, Gpm6b, Has1, Has2, Has3, Lox, Tgfb1]	FALSE	Specific for Cluster #1		100						1.28717e-05	{}	[Eln, Fbln5, Lox, Tgfb1]	100	[]	0
		cellular%20response%20to%20BMP%20stimulus	cellular%20response%20to%20BMP%20stimulus	GO:0071773					GO:0071773	GO_BiologicalProcess-EBI-UniProt-GOA_20.05.2019_00h00	cellular response to BMP stimulus	[4, 6]	[Group26]	9	11.8421	9.82444e-06	{Group26=1.135392123207135E-12}	[Bmp2, Bmp5, Bmp8a, Bmp8b, Cfc1, Fstl1, Gdf5, Sfrp4, Spint1]	[Acvr1, Acvr2a, Acvrl1, Bmp10, Bmp15, Bmp2, Bmp4, Bmp5, Bmp6, Bmp7, Bmp8a, Bmp8b, Bmpr1a, Bmpr2, Capn5, Cer1, Cers1, Cfc1, Crb2, Dand5, Dlx1, Fbxl15, Fn1, Foxd1, Fstl1, Gata4, Gata6, Gdf1, Gdf15, Gdf2, Gdf3, Gdf5, Gdf6, Gdf7, Gdf9, Grem1, Hes5, Hjv, Htra3, Kcnd3, LOC108348120, Lef1, Lemd2, Lemd3, Lrp2, Megf8, Nbl1, Nodal, Nog, Notch1, Oaz1, Rgma, Rgmb, Rnf165, Sfrp4, Ski, Skil, Skor1, Skor2, Slc3…	FALSE	None Specific Cluster		50						9.82444e-06	{}	[Bmp8a, Bmp8b, Cfc1, Gdf5, Sfrp4]	55.414	[Bmp2, Bmp5, Fstl1, Spint1]	44.586
		cellular%20response%20to%20glucocorticoid%20stimulus	cellular%20response%20to%20glucocorticoid%20stimulus	GO:0071385					GO:0071385	GO_BiologicalProcess-EBI-UniProt-GOA_20.05.2019_00h00	cellular response to glucocorticoid stimulus	[7, 8]	[Group19]	10	9.09091	3.34373e-05	{Group19=3.9380253491256623E-10}	[Crh, Dspp, Eln, Gdnf, Igf1, Il6, Plat, Stc1, Tgfb1, Uts2]	[Abcb1a, Abcb1b, Abcb4, Abcc2, Abcg2, Acvr1, Adcyap1, Agtr1a, Agtr1b, Agtr2, Ahr, Anxa1, Aqp1, Arg1, Arg2, Asl, Ass1, Atp2b1, Atp5f1a, Banf1, Bcl2l1, Bmi1, Bmp4, Brf1, Cacna1g, Cbx3, Ccl2, Cflar, Crh, Crhr2, Cyp1b1, Dnmt3b, Dspp, Edn1, Egfr, Eln, Ephx1, Errfi1, Espn, Fam107a, Fech, Flt3, Foxo1, Foxo3, Gdnf, Gjb2, Grin2b, Gstp1, Hmbs, Hmgcs2, Hnrnpu, Hsd3b1, Hsd3b2, Icam1, Igf1, Igf1r, Igfals, Il1…	FALSE	Specific for Cluster #2		170.12						3.34373e-05	{}	[Crh, Eln, Tgfb1]	29.8798	[Dspp, Gdnf, Igf1, Il6, Plat, Stc1, Uts2]	70.1202
		cellular%20response%20to%20steroid%20hormone%20stimulus	cellular%20response%20to%20steroid%20hormone%20stimulus	GO:0071383					GO:0071383	GO_BiologicalProcess-EBI-UniProt-GOA_20.05.2019_00h00	cellular response to steroid hormone stimulus	[5, 6]	[Group19]	11	6.14525	0.000462258	{Group19=3.9380253491256623E-10}	[Crh, Cst11, Dspp, Eln, Gdnf, Igf1, Il6, Plat, Stc1, Tgfb1, Uts2]	[Abcb1a, Abcb1b, Abcb4, Abcc2, Abcg2, Abhd2, Ace, Acvr1, Adcyap1, Agtr1a, Agtr1b, Agtr2, Ahr, Aifm1, Andpro, Anxa1, Aqp1, Ar, Arg1, Arg2, Arntl, Asl, Ass1, Atp1a2, Atp2b1, Atp5f1a, Banf1, Bcl2l1, Bdnf, Bmi1, Bmp4, Brf1, Cacna1g, Cap1, Carm1, Cbx3, Ccl2, Cflar, Clock, Cnot9, Crh, Crhr2, Cry1, Cry2, Cst11, Cyp1b1, Dnaaf4, Dnmt3b, Dspp, Edn1, Egfr, Egr1, Eln, Ephx1, Errfi1, Espn, Esr1, Esr2, Fam107a…	FALSE	Specific for Cluster #2		172.841						0.000462258	{}	[Crh, Eln, Tgfb1]	27.1592	[Cst11, Dspp, Gdnf, Igf1, Il6, Plat, Stc1, Uts2]	72.8408
		SMAD%20protein%20signal%20transduction	SMAD%20protein%20signal%20transduction	GO:0060395					GO:0060395	GO_BiologicalProcess-EBI-UniProt-GOA_20.05.2019_00h00	SMAD protein signal transduction	[3, 4, 5, 6, 7, 8]	[Group26]	8	20.5128	4.26432e-07	{Group26=1.135392123207135E-12}	[Bmp2, Bmp3, Bmp5, Bmp8a, Bmp8b, Gdf5, Tgfb1, Tgfb3]	[Bmp10, Bmp15, Bmp2, Bmp3, Bmp4, Bmp5, Bmp6, Bmp7, Bmp8a, Bmp8b, Ccn3, Cers1, Dpy30, Gdf1, Gdf10, Gdf11, Gdf15, Gdf2, Gdf3, Gdf5, Gdf6, Gdf7, Gdf9, Inha, Inhba, Inhbb, Inhbc, Inhbe, Lefty1, Lefty2, Magi2, Mstn, Nodal, Nup93, Parp1, Tgfb1, Tgfb2, Tgfb3, Veph1]	FALSE	Specific for Cluster #1		62.3656						4.26432e-07	{}	[Bmp3, Bmp8a, Bmp8b, Gdf5, Tgfb1]	62.3656	[Bmp2, Bmp5, Tgfb3]	37.6344
		pathway-restricted%20SMAD%20protein%20phosphorylation	pathway-restricted%20SMAD%20protein%20phosphorylation	GO:0060389					GO:0060389	GO_BiologicalProcess-EBI-UniProt-GOA_20.05.2019_00h00	pathway-restricted SMAD protein phosphorylation	[6, 7, 8]	[Group26]	8	22.2222	2.19943e-07	{Group26=1.135392123207135E-12}	[Bmp2, Bmp3, Bmp5, Bmp8a, Bmp8b, Gdf5, Tgfb1, Tgfb3]	[Acvr1b, Bmp10, Bmp15, Bmp2, Bmp3, Bmp4, Bmp5, Bmp6, Bmp7, Bmp8a, Bmp8b, Cers1, Gdf1, Gdf10, Gdf11, Gdf15, Gdf2, Gdf3, Gdf5, Gdf6, Gdf7, Gdf9, Inha, Inhba, Inhbb, Inhbc, Inhbe, Lefty1, Lefty2, Mstn, Nodal, Sdcbp, Tgfb1, Tgfb2, Tgfb3, Usp15]	FALSE	Specific for Cluster #1		62.3656						2.19943e-07	{}	[Bmp3, Bmp8a, Bmp8b, Gdf5, Tgfb1]	62.3656	[Bmp2, Bmp5, Tgfb3]	37.6344
		bone%20morphogenesis	bone%20morphogenesis	GO:0060349					GO:0060349	GO_BiologicalProcess-EBI-UniProt-GOA_20.05.2019_00h00	bone morphogenesis	[4, 5, 6, 7, 8]	[Group26]	8	18.1818	1.13498e-06	{Group26=1.135392123207135E-12}	[Col10a1, Fstl1, Ghr, Igf1, Mmp13, Sfrp4, Tgfb1, Tgfb3]	[Anxa2, Anxa6, Bmp4, Bmpr2, Cnp, Coch, Col10a1, Col14a1, Col20a1, Col2a1, Col6a2, Col7a1, Dlx2, Dlx5, Fstl1, Ghr, Ifitm5, Igf1, Inppl1, Lrp5, Lrp6, Matn1, Matn2, Matn3, Matn4, Mbl1, Mbl2, Mmp13, Nppc, Osr2, Por, Rara, Rarb, Rarg, Sfrp4, Sox9, Tek, Tfap2a, Tgfb1, Tgfb2, Tgfb3, Vit, Vwa1, Vwa2]	FALSE	None Specific Cluster		150						1.13498e-06	{}	[Col10a1, Mmp13, Sfrp4, Tgfb1]	49.8567	[Fstl1, Ghr, Igf1, Tgfb3]	50.1433
		bone%20development	bone%20development	GO:0060348					GO:0060348	GO_BiologicalProcess-EBI-UniProt-GOA_20.05.2019_00h00	bone development	[4, 5, 6]	[Group26]	11	13.9241	1.88338e-07	{Group26=1.135392123207135E-12}	[Bglap, Bmp2, Col10a1, Fstl1, Ghr, Igf1, Mmp13, Pth, Sfrp4, Tgfb1, Tgfb3]	[Akap13, Anxa2, Anxa6, Atp6ap1, Bglap, Bmp2, Bmp4, Bmpr2, Cnp, Coch, Col10a1, Col14a1, Col20a1, Col2a1, Col6a2, Col7a1, Cyp19a1, Dbh, Dlx2, Dlx5, Dym, Eng, Esr1, Fstl1, Ghr, Ghrl, Gja1, Hsd17b1, Hsd17b2, Ifitm5, Igf1, Inppl1, Lep, Lrp5, Lrp6, Matn1, Matn2, Matn3, Matn4, Mbl1, Mbl2, Med1, Mmp13, Mpig6b, Myoc, Nos3, Notch2, Nppc, Osr2, Phex, Phospho1, Por, Ptger4, Pth, Rara, Rarb, Rarg, Rflna, Rfln…	FALSE	None Specific Cluster		50						1.88338e-07	{}	[Bglap, Col10a1, Mmp13, Pth, Sfrp4, Tgfb1]	54.4033	[Bmp2, Fstl1, Ghr, Igf1, Tgfb3]	45.5967
		cell%20chemotaxis	cell%20chemotaxis	GO:0060326					GO:0060326	GO_BiologicalProcess-EBI-UniProt-GOA_20.05.2019_00h00	cell chemotaxis	[4, 5]	[Group27]	9	5.42169	0.00351662	{Group27=6.757784040731322E-9}	[Cx3cl1, Defb14, Defb2, Defb3, Il16, Lgals3, Lox, Mdk, Vegfd]	[Abcc1, Ackr2, Ackr3, Ackr4, Aif1, Anxa1, Bin2, Bud31, C1qbp, C5ar2, Ccl1, Ccl11, Ccl12, Ccl17, Ccl19, Ccl2, Ccl20, Ccl21, Ccl22, Ccl24, Ccl25, Ccl26, Ccl27, Ccl28, Ccl3, Ccl4, Ccl5, Ccl6, Ccl7, Ccl9, Ccn3, Ccr1, Ccr10, Ccr1l1, Ccr2, Ccr3, Ccr4, Ccr5, Ccr6, Ccr7, Ccr8, Ccr9, Ccrl2, Cd74, Ch25h, Chga, Cklf, Clu, Cmklr1, Coro1b, Cx3cl1, Cx3cr1, Cxadr, Cxcl1, Cxcl10, Cxcl11, Cxcl12, Cxcl13, Cxcl16, …	FALSE	Specific for Cluster #1		77.6786						0.00351662	{}	[Cx3cl1, Defb2, Il16, Lgals3, Lox, Mdk, Vegfd]	77.6786	[Defb14, Defb3]	22.3214
		regulation%20of%20feeding%20behavior	regulation%20of%20feeding%20behavior	GO:0060259					GO:0060259	GO_BiologicalProcess-EBI-UniProt-GOA_20.05.2019_00h00	regulation of feeding behavior	[3, 4]	[Group22]	4	12.1212	0.0029594	{Group22=6.785803911967089E-8}	[Agrp, Cck, Npy, Qrfp]	[Agrp, Cck, Cfap20, Cnr1, Crhr1, Crhr2, Ddr1, Dgat1, Drd1, Esr2, Ghrl, Ghsr, Htr1a, Lepr, Mc3r, Mc4r, Mtor, Napepld, Nmu, Npsr1, Npy, Npy2r, Nr4a3, Oprk1, Pcdha4, Qrfp, Retn, Sgip1, Stat3, Tacr3, Trh, Ucn]	FALSE	Specific for Cluster #2		200						0.0029594	{}	[]	0	[Agrp, Cck, Npy, Qrfp]	100
		25341	25341	25341	ENSRNOG00000008336	[O08727]	Tnfrsf11b	GENE-protein_coding	Tnfrsf11b		Tnfrsf11b		GO:0060249							ASSOCIATED_GENE			100		1.Extracellular	1.Extracellular						100		0
		anatomical%20structure%20homeostasis	anatomical%20structure%20homeostasis	GO:0060249					GO:0060249	GO_BiologicalProcess-EBI-UniProt-GOA_20.05.2019_00h00	anatomical structure homeostasis	[4]	[Group02]	7	4.92958	0.0156561	{Group02=0.015656141934156854}	[Cx3cl1, Fgf7, Pth, Spp1, Tff2, Tff3, Tnfrsf11b]	[Acd, Acp5, Adora1, Ahsg, Akr1b1, Atm, Atp6ap1, Atp6v1b1, Atr, Atrx, Blm, Cacna1b, Cacna1e, Calb1, Calb2, Car2, Cd34, Cd38, Cdk5, Cib2, Clcn3, Csf1r, Csk, Ctc1, Ctsh, Ctsk, Ctss, Cx3cl1, Cxadr, Cyp19a1, Dclre1a, Dclre1b, Dclre1c, Def8, Dkc1, Dram2, Egfr, Erbb4, Esrrb, F2r, Fgf7, Gar1, Hmbox1, Hnrnpa2b1, Hnrnpu, Htr1b, Hus1, Il7, Itgb1, Itgb3, LOC100910717, Lca5, Lto1, Mak, Marcksl1, Mink1, Mre11a…	TRUE	Specific for Cluster #1		85.644						0.0156561	{}	[Cx3cl1, Fgf7, Pth, Spp1, Tff3, Tnfrsf11b]	85.644	[Tff2]	14.356
		maternal%20process%20involved%20in%20female%20pregnancy	maternal%20process%20involved%20in%20female%20pregnancy	GO:0060135					GO:0060135	GO_BiologicalProcess-EBI-UniProt-GOA_20.05.2019_00h00	maternal process involved in female pregnancy	[3, 4, 5]	[Group21]	6	9.83607	0.000849682	{Group21=9.817023510852808E-10}	[Agrp, Angpt2, Fstl1, Ndp, Sfrp4, Stc1]	[Ace2, Adcy7, Agrp, Akap5, Akr1b1, Alas2, Angpt2, Arg1, Arg2, Bsg, Cap1, Ccl2, Cd36, Cnr1, Ctsl, Cyp11a1, Dsg1, Dsg2, Espn, Esr1, Fas, Fat1, Fstl1, Ghrl, Ghsr, Gja1, Gjb2, Hif1a, Hsd17b7, Hsd3b1, Hsd3b2, Ifi27, Ihh, Itga3, Itgb1, Klf1, LOC100909913, Mapk1, Mapk3, Men1, Mmp7, Mtor, Mycbp2, Ndp, Npff, Pam, Park7, Pcdha4, Pla2g4a, Pla2g6, Ppard, Ppat, Ptgs2, Ptn, Rgs2, Serpine1, Sfrp4, Stc1, Stc2, S…	FALSE	Specific for Cluster #2		183.413						0.000849682	{}	[Sfrp4]	16.5872	[Agrp, Angpt2, Fstl1, Ndp, Stc1]	83.4128
		canonical%20Wnt%20signaling%20pathway	canonical%20Wnt%20signaling%20pathway	GO:0060070					GO:0060070	GO_BiologicalProcess-EBI-UniProt-GOA_20.05.2019_00h00	canonical Wnt signaling pathway	[5, 6, 7, 8]	[Group21]	8	7.92079	0.000527666	{Group21=9.817023510852808E-10}	[Dkk4, Egf, Frzb, Fstl1, Mdk, Ndp, Sfrp1, Sfrp4]	[Aes, Amer1, Amer2, Amer3, Ankrd6, Apc, Apc2, Arntl, Axin1, Bcl9, Bcl9l, Cav1, Cdk15, Chd8, Csnk1a1, Csnk1d, Csnk1e, Csnk1g1, Csnk1g2, Csnk1g3, Ctnnb1, Cyld, Dab2, Dixdc1, Dkk1, Dkk2, Dkk3, Dkk4, Dkkl1, Draxin, Dvl1, Dvl2, Dvl3, Egf, Emd, Fam53b, Frat2, Frzb, Fstl1, Fuz, Fzd1, Fzd2, Fzd3, Fzd4, Fzd5, Fzd6, Fzd7, Fzd8, Fzd9, Gata3, Gpc3, Gskip, LOC100909913, LOC100910717, LOC100912050, Lef1, Lgr4,…	FALSE	Specific for Cluster #1		62.3656						0.000527666	{}	[Dkk4, Egf, Frzb, Mdk, Sfrp4]	62.3656	[Fstl1, Ndp, Sfrp1]	37.6344
		regulation%20of%20endopeptidase%20activity	regulation%20of%20endopeptidase%20activity	GO:0052548					GO:0052548	GO_BiologicalProcess-EBI-UniProt-GOA_20.05.2019_00h00	regulation of endopeptidase activity	[6, 7, 8, 9]	[Group25]	20	9.52381	1.73078e-09	{Group25=2.4639523431238728E-14}	[Cck, Ccn2, Cst3, Igf1, Il6, Rarres1, Serpina10, Serpina1f, Serpina5, Serpine2, Serpinf2, Serpini1, Smr3a, Spink2, Spint1, Tfpi, Tfpi2, Timp2, Timp3, Wfdc15b]	[A2m, Adora2a, Adrm1, Agt, Ahsg, Aifm1, Akirin2, Akt1, Akt2, Alox12, Alox15, Ambp, Anxa8, Apaf1, Apopt1, Arc, Arrb1, Arrb2, Arrb2-ps, Bad, Bax, Bbc3, Bcl2l1, Bid, Birc2, Birc3, Birc5, Birc6, Birc7, Bok, Bp196, Bst2, Calm1, Cap1, Casp1, Casp12, Casp4, Casp8, Cast, Cck, Ccn2, Cradd, Csnk2a1, Cst3, Cst6, Csta, Cstb, Ctsh, Cyfip2, Cyss, Dele1, Dhcr24, Diablo, Dpep1, Egln3, Elp2, Epha7, F2r, Fam162a, …	FALSE	None Specific Cluster		150						1.73078e-09	{}	[Rarres1, Serpina10, Serpina1f, Serpina5, Serpine2, Serpini1, Tfpi, Tfpi2, Timp2, Timp3]	49.8567	[Cck, Ccn2, Cst3, Igf1, Il6, Serpinf2, Smr3a, Spink2, Spint1, Wfdc15b]	50.1433
		regulation%20of%20peptidase%20activity	regulation%20of%20peptidase%20activity	GO:0052547					GO:0052547	GO_BiologicalProcess-EBI-UniProt-GOA_20.05.2019_00h00	regulation of peptidase activity	[5, 6, 7]	[Group25]	24	10.9091	2.06227e-12	{Group25=2.4639523431238728E-14}	[Cck, Ccn2, Cst3, Ecm1, Eppin, Grn, Igf1, Il6, Rarres1, Serpina10, Serpina1f, Serpina5, Serpine2, Serpinf2, Serpini1, Smr3a, Spink2, Spint1, Tfpi, Tfpi2, Timp2, Timp3, Wfdc15b, Wfdc6a]	[A2m, Adora2a, Adrm1, Agt, Ahsg, Aifm1, Akirin2, Akt1, Akt2, Alox12, Alox15, Ambp, Anxa8, Apaf1, Apopt1, App, Arc, Arrb1, Arrb2, Arrb2-ps, Bad, Bax, Bbc3, Bcl2l1, Bid, Birc2, Birc3, Birc5, Birc6, Birc7, Bok, Bp196, Bst2, Calm1, Cap1, Casp1, Casp12, Casp4, Casp8, Cast, Cck, Ccn2, Cradd, Csnk2a1, Cst3, Cst6, Csta, Cstb, Ctsh, Cyfip2, Cyss, Dele1, Dhcr24, Diablo, Dpep1, Ecm1, Egln3, Elp2, Epha7, Epp…	FALSE	None Specific Cluster		50						2.06227e-12	{}	[Ecm1, Eppin, Grn, Rarres1, Serpina10, Serpina1f, Serpina5, Serpine2, Serpini1, Tfpi, Tfpi2, Timp2, Timp3]	54.0244	[Cck, Ccn2, Cst3, Igf1, Il6, Serpinf2, Smr3a, Spink2, Spint1, Wfdc15b, Wfdc6a]	45.9756
		regulation%20of%20sensory%20perception%20of%20pain	regulation%20of%20sensory%20perception%20of%20pain	GO:0051930					GO:0051930	GO_BiologicalProcess-EBI-UniProt-GOA_20.05.2019_00h00	regulation of sensory perception of pain	[6, 7]	[Group14]	4	7.84314	0.0139957	{Group14=3.6506999930642145E-5}	[Cck, Il10, Il1a, Smr3a]	[Adra2c, Adrb2, Cck, Cckbr, Ccl3, Ccn3, Clec10a, Comt, Ctss, Edn1, Ednrb, F2r, Fcgr2a, Fcgr3a, Fgfr1, Flg, Grk2, Hba-a1, Hba-a2, Hba1, Htr2c, Il10, Il1a, Kcnc4, Kcnj10, Mgll, Mtor, Ncam1, Nmu, Nmur2, Nos1, Npff, Npy2r, Ntsr1, Oprd1, Oprk1, Oprl1, Oprm1, Oxt, P2rx3, Ptafr, Rtn4, Scn11a, Slc9a1, Smr3a, Smr3b, Tlr4, Tmem100, Trpa1, Vcsa2, Vip]	FALSE	Specific for Cluster #2		200						0.0139957	{}	[]	0	[Cck, Il10, Il1a, Smr3a]	100
		response%20to%20glucocorticoid	response%20to%20glucocorticoid	GO:0051384					GO:0051384	GO_BiologicalProcess-EBI-UniProt-GOA_20.05.2019_00h00	response to glucocorticoid	[6, 7]	[Group19]	23	8.15603	2.12262e-09	{Group19=3.9380253491256623E-10}	[Bglap, Crh, Dspp, Eln, Fstl1, Gdnf, Ghr, Hp, Igf1, Igfbp2, Il10, Il6, Lcat, Mdk, Mgp, Mif, Plat, Scgb1a1, Sfrp4, Sparc, Stc1, Tgfb1, Uts2]	[A2m, Aanat, Abca3, Abcb1a, Abcb1b, Abcb4, Abcc2, Abcg2, Acadm, Acads, Ace, Acvr1, Adcyap1, Adipoq, Adm, Adrb2, Agl, Agtr1a, Agtr1b, Agtr2, Agxt, Ahr, Aif1, Alad, Aldh3a1, Aldob, Alpl, Anxa1, Anxa3, Apoa2, Aqp1, Aqp4, Areg, Arg1, Arg2, Asl, Ass1, Atp2b1, Atp5f1a, Avpr1a, Bad, Banf1, Bax, Bche, Bckdha, Bckdhb, Bcl2, Bcl2l1, Bdh1, Bglap, Birc5, Bmi1, Bmp4, Bmp6, Brf1, Btg2, C1qb, C3, Cacna1g, Cad, …	FALSE	Specific for Cluster #2		165.347						2.12262e-09	{}	[Bglap, Crh, Eln, Mdk, Mgp, Mif, Sfrp4, Tgfb1]	34.6527	[Dspp, Fstl1, Gdnf, Ghr, Hp, Igf1, Igfbp2, Il10, Il6, Lcat, Plat, Scgb1a1, Sparc, Stc1, Uts2]	65.3473
		negative%20regulation%20of%20hydrolase%20activity	negative%20regulation%20of%20hydrolase%20activity	GO:0051346					GO:0051346	GO_BiologicalProcess-EBI-UniProt-GOA_20.05.2019_00h00	negative regulation of hydrolase activity	[5]	[Group25]	23	9.62343	8.00683e-11	{Group25=2.4639523431238728E-14}	[Apoa1, Apoc3, Cst3, Ecm1, Eppin, Igf1, Il6, Rarres1, Serpina10, Serpina1f, Serpina5, Serpine2, Serpinf2, Serpini1, Smr3a, Spink2, Spint1, Tfpi, Tfpi2, Timp2, Timp3, Wfdc15b, Wfdc6a]	[A2m, Adcyap1, Adora2a, Agt, Ahr, Ahsg, Aip, Akt1, Akt2, Ambp, Angptl4, Anxa1, Anxa8, Apoa1, Apoa2, Apoc3, Arc, Arfgef1, Arl2, Arpp19, Arrb1, Arrb2, Arrb2-ps, Atp5if1, Bcl2l1, Birc2, Birc3, Birc5, Birc6, Birc7, Bp196, Bst2, Cabin1, Calm1, Cap1, Cast, Ccdc8, Chp1, Cnn3, Cpeb2, Csnk2a1, Cst3, Cst6, Csta, Cstb, Cyss, Dab2ip, Dbn1, Dhcr24, Dlg2, Dlg3, Dpep1, Ecm1, Egln1, Ensa, Eppin, Fam122a, Fetub, …	FALSE	None Specific Cluster		50						8.00683e-11	{}	[Apoc3, Ecm1, Eppin, Rarres1, Serpina10, Serpina1f, Serpina5, Serpine2, Serpini1, Tfpi, Tfpi2, Timp2, Timp3]	56.3809	[Apoa1, Cst3, Igf1, Il6, Serpinf2, Smr3a, Spink2, Spint1, Wfdc15b, Wfdc6a]	43.6191
		cartilage%20development	cartilage%20development	GO:0051216					GO:0051216	GO_BiologicalProcess-EBI-UniProt-GOA_20.05.2019_00h00	cartilage development	[4, 5, 6]	[Group26]	8	9.63855	0.000136579	{Group26=1.135392123207135E-12}	[Col10a1, Dspp, Ghr, Loxl2, Lum, Mdk, Pth, Tgfb1]	[AA926063, Acan, Anxa2, Anxa6, B3galt4, Barx2, Bmp4, Bmp6, Bmpr2, Ccn3, Cdk2ap1-ps1, Chad, Cnp, Coch, Col10a1, Col11a2, Col14a1, Col20a1, Col2a1, Col6a2, Col7a1, Col9a1, Creb3l2, Daxx, Dspp, Efemp1, Esrra, Evc, Gdf6, Ghr, Gpld1, Hes5, Hmga2, Hsd17b8, Hyal1, Hyal2, Kifc1, LOC224733l-1, LOC224733l-2, Lep, Loxl2, Lrp6, Lum, Matn1, Matn2, Matn3, Matn4, Mbl1, Mbl2, Mdk, Msx1, Msx2, Nfib, Nppc, Phf1, P…	FALSE	None Specific Cluster		150						0.000136579	{}	[Col10a1, Mdk, Pth, Tgfb1]	49.8567	[Dspp, Ghr, Loxl2, Lum]	50.1433
		499194	499194	499194	ENSRNOG00000011011	[D4A1W6]	Nmb	GENE-protein_coding	Nmb		Nmb		GO:1903531							ASSOCIATED_GENE			200		0.Annotation definition not found in 'Rattus norvegicus.properties' file	0.Annotation definition not found in 'Rattus norvegicus.properties' file						0		100
		24373	24373	24373	ENSRNOG00000011631	[P21674]	Fst	GENE-protein_coding	Fst		Fst		GO:1903531							ASSOCIATED_GENE			100		1.Extracellular	1.Extracellular						100		0
		116592	116592	116592	ENSRNOG00000001162	[Q09030]	Tff2	GENE-protein_coding	Tff2		Tff2		GO:0060249							ASSOCIATED_GENE			200		1.Extracellular	1.Extracellular						0		100
		negative%20regulation%20of%20secretion	negative%20regulation%20of%20secretion	GO:0051048					GO:0051048	GO_BiologicalProcess-EBI-UniProt-GOA_20.05.2019_00h00	negative regulation of secretion	[3, 4, 5, 6]	[Group14]	11	7.85714	5.29076e-05	{Group14=3.6506999930642145E-5}	[Cartpt, Crh, Crhbp, Cx3cl1, Fst, Il10, Il6, Nmb, Sct, Tff2, Uts2]	[Abat, Abcc8, Ace, Adipoq, Adora1, Adra2a, Agtr2, Anpep, Anxa1, Anxa5, Atp5pf, Avpr2, C5, C5ar2, Cartpt, Cbarp, Ccn3, Ccr2, Cd200, Cd200r1, Cd34, Ceacam1, Chga, Cnr1, Comt, Cptp, Crh, Crhbp, Crhr1, Crhr2, Csn2, Cx3cl1, Drd2, Edn1, Edn2, Edn3, Entpd1, Eny2, F2r, Fam3d, Ffar4, Fgf23, Fmr1, Fst, Gabbr1, Gas6, Gck, Ghrl, Ghsr, Gnai2, Gnai3, Gnas, Grm7, Hadh, Hdac1, Hmgcr, Hmox1, Hrh2, Hrh3, Htr1b, Ht…	TRUE	Specific for Cluster #2		163.769						5.29076e-05	{}	[Crh, Crhbp, Cx3cl1, Fst]	36.2311	[Cartpt, Il10, Il6, Nmb, Sct, Tff2, Uts2]	63.7689
		positive%20regulation%20of%20chemotaxis	positive%20regulation%20of%20chemotaxis	GO:0050921					GO:0050921	GO_BiologicalProcess-EBI-UniProt-GOA_20.05.2019_00h00	positive regulation of chemotaxis	[3, 4, 5, 6]	[Group27]	5	7.14286	0.00911041	{Group27=6.757784040731322E-9}	[Cx3cl1, Il16, Mdk, Tgfb1, Vegfd]	[Aif1, Akt2, Bud31, C1qbp, C5, Casr, Ccl2, Ccl27, Ccl3, Ccl5, Ccr2, Ccr4, Ccr6, Cd74, Cmklr1, Cx3cl1, Cxcl10, Cxcl12, Cxcl17, Cxcl9, Cxcr2, Cxcr3, Cxcr4, Dscam, Edn1, Ednra, Ednrb, Espn, F2rl1, F7, Fn1, Hbp1, Hmgb1, Il16, Il1b, Il4, Itga2, Lpar1, Mdk, Megf8, Met, Mstn, Nckap1l, Noct, Ocm2, P2ry12, Pdgfb, Pdgfd, Pdgfrb, Pgf, Ppm1f, Ptk2b, Ptn, Rarres2, Ripor2, S1pr1, Scg2, Sell, Sema5a, Shh, Smad3…	FALSE	Specific for Cluster #1		100						0.00911041	{}	[Cx3cl1, Il16, Mdk, Tgfb1, Vegfd]	100	[]	0
		regulation%20of%20body%20fluid%20levels	regulation%20of%20body%20fluid%20levels	GO:0050878					GO:0050878	GO_BiologicalProcess-EBI-UniProt-GOA_20.05.2019_00h00	regulation of body fluid levels	[3]	[Group17]	16	7.6555	1.50501e-06	{Group17=7.372722169371249E-9}	[Apln, Apoh, Cd40lg, Cx3cl1, Mmp13, Nppb, Prl2b1, Prl3c1, Prl3d1, Prl7a3, Prl7b1, Prl8a9, Sct, Serpine2, Serpinf2, Uts2]	[Abat, Abcb1a, Abcb1b, Abcb4, Adcy6, Adora2a, Adrb1, Adrb2, Alas2, Alox12, Alox12b, Alox15, Aloxe3, Anxa2, Anxa5, Apln, Aplnr, Apoh, Aprt, Aqp1, Aqp2, Atp7a, Atp7b, Avp, Avpr1a, Avpr2, Axl, Bcat2, Bp196, Bpifa1, Btc, C3, C9, COX2, Cabp1, Cad, Cckar, Cd34, Cd40lg, Cd9, Cdo1, Ceacam1, Cftr, Clcnka, Cldn1, Cpb2, Csn2, Csn3, Cx3cl1, Cyba, Cyp27b1, Dbi, Dbp, Dffb, Dhodh, Ednrb, Emp2, Erbb4, F10, F11, …	FALSE	None Specific Cluster		150						1.50501e-06	{}	[Apoh, Cx3cl1, Mmp13, Prl2b1, Prl3d1, Prl8a9, Serpine2]	43.609	[Apln, Cd40lg, Nppb, Prl3c1, Prl7a3, Prl7b1, Sct, Serpinf2, Uts2]	56.391
		defense%20response%20to%20Gram-positive%20bacterium	defense%20response%20to%20Gram-positive%20bacterium	GO:0050830					GO:0050830	GO_BiologicalProcess-EBI-UniProt-GOA_20.05.2019_00h00	defense response to Gram-positive bacterium	[5, 6, 7]	[Group15]	7	16.6667	9.92096e-06	{Group15=9.19240189032255E-10}	[Defa24, Defb1, Defb2, Defb3, Lalba, Lyzl4, Pglyrp2]	[Camp, Chga, Defa11, Defa24, Defa5, Defa6, Defa8, Defa9, Defal1, Defb1, Defb2, Defb3, Defb4, Dmbt1, Fgr, Gbp2, Gbp4, Hmgb2, LOC100911495, Lalba, Lyc2, Lyz2, Lyzl1, Lyzl4, Lyzl6, Mpeg1, Myd88, Np4, Pglyrp1, Pglyrp2, Pglyrp3, Pglyrp3b, Pglyrp4, Ppp1r11, RGD1306474, RGD1559962, Reg3b, Reg3g, Spaca3, Spaca5, Stab2, Tnfrsf14]	FALSE	None Specific Cluster		50						9.92096e-06	{}	[Defa24, Defb2, Lalba, Pglyrp2]	57.0025	[Defb1, Defb3, Lyzl4]	42.9975
		defense%20response%20to%20Gram-negative%20bacterium	defense%20response%20to%20Gram-negative%20bacterium	GO:0050829					GO:0050829	GO_BiologicalProcess-EBI-UniProt-GOA_20.05.2019_00h00	defense response to Gram-negative bacterium	[5, 6, 7]	[Group15]	7	20.5882	2.24155e-06	{Group15=9.19240189032255E-10}	[Cst11, Defa24, Defb1, Defb2, Defb3, Lalba, Lyzl4]	[Camp, Chga, Cst11, Defa11, Defa24, Defa5, Defa6, Defa8, Defa9, Defal1, Defb1, Defb2, Defb3, Defb4, Dmbt1, Galp, Hmgb2, Lalba, Lyc2, Lypd8, Lyz2, Lyzl1, Lyzl4, Lyzl6, Mpeg1, Nos2, Np4, RGD1306474, RGD1559962, Reg3b, Spaca3, Spaca5, Tlr4, Tnfrsf14]	FALSE	None Specific Cluster		150						2.24155e-06	{}	[Defa24, Defb2, Lalba]	42.7169	[Cst11, Defb1, Defb3, Lyzl4]	57.2831
		regulation%20of%20behavior	regulation%20of%20behavior	GO:0050795					GO:0050795	GO_BiologicalProcess-EBI-UniProt-GOA_20.05.2019_00h00	regulation of behavior	[2, 3]	[Group22]	8	10.1266	9.61987e-05	{Group22=6.785803911967089E-8}	[Agrp, Alb, Cck, Crh, Il6, Npy, Qrfp, Uts2]	[Ada, Adora1, Adora2a, Agrp, Ahi1, Alb, Casp1, Cck, Cckbr, Ccl3, Cfap20, Cnr1, Cort, Crh, Crhr1, Crhr2, Csf2, Dbn1, Ddr1, Dgat1, Dlg4, Drd1, Drd2, Drd3, Esr2, Ghrh, Ghrhr, Ghrl, Ghsr, Gja1, Hcrtr2, Hdac2, Hdac4, Htr1a, Htr2b, Htr7, Il18, Il6, Lepr, Mc3r, Mc4r, Mef2c, Mt2A, Mtnr1b, Mtor, Napepld, Nlgn1, Nmu, Nps, Npsr1, Npy, Npy2r, Nr1d1, Nr4a3, Nrxn1, Olah, Oprk1, Oprl1, Pcdha4, Penk, Per3, Pglyr…	FALSE	Specific for Cluster #2		175.107						9.61987e-05	{}	[Alb, Crh]	24.8927	[Agrp, Cck, Il6, Npy, Qrfp, Uts2]	75.1073
		positive%20regulation%20of%20peptidyl-tyrosine%20phosphorylation	positive%20regulation%20of%20peptidyl-tyrosine%20phosphorylation	GO:0050731					GO:0050731	GO_BiologicalProcess-EBI-UniProt-GOA_20.05.2019_00h00	positive regulation of peptidyl-tyrosine phosphorylation	[7, 8, 9, 10, 11]	[Group01]	6	7.79221	0.00284655	{Group01=0.0028465454986273697}	[Cck, Crlf1, Gdnf, Ghr, Igf1, Ins1]	[Adipoq, Adnp, Adora1, Agrn, Aif1, Arhgef2, Arl2bp, Arrb2, Arrb2-ps, Cav2, Cck, Cd24, Cd74, Cd81, Cntf, Cntn1, Crlf1, Csf1r, Dlg3, Dlg4, Efna5, Ehd4, Epgn, Erbb4, Ereg, Gas6, Gdnf, Gfra1, Gh1, Ghr, Ghrl, Grm5, Hcls1, Hdac1, Hdac2, Hes1, Hes5, Hsf1, Icam1, Ifng, Igf1, Il13, Il15, Il23a, Il24, Il3, Il31ra, Il6r, Il6st, Ins1, Ins2, Iqgap1, Itgb1, Jak2, Lep, Lyn, Mpp3, Musk, Nrg1, Pdgfb, Pdgfra, Prnp…	TRUE	Specific for Cluster #2		183.413						0.00284655	{}	[Ins1]	16.5872	[Cck, Crlf1, Gdnf, Ghr, Igf1]	83.4128
		positive%20regulation%20of%20inflammatory%20response	positive%20regulation%20of%20inflammatory%20response	GO:0050729					GO:0050729	GO_BiologicalProcess-EBI-UniProt-GOA_20.05.2019_00h00	positive regulation of inflammatory response	[4, 5, 6, 7]	[Group27]	5	8.06452	0.00547859	{Group27=6.757784040731322E-9}	[Grn, Il33, Klk1, Mdk, Mif]	[Ace, Ager, Alox5ap, Aoc3, Btk, Cap1, Ccl3, Ccl5, Ccr2, Ccr5, Cd47, Cd81, Cdk19, Cnr1, Ednra, Ednrb, Egfr, Ffar2, Ffar3, Gpsm3, Grn, Hspd1, Hyal2, Il33, Itga2, Jak2, Klk1, Klk1b3, Klk1c12, Klk1c9, Klk5l, Kng1, Kng2, Kng2l1, LOC100909977, Lrrk2, Mdk, Mif, Mmp8, Mok, Napepld, Nka1, Nppa, Npy5r, Nupr1, Park7, Pcdha4, Pde2a, Pde5a, Pik3cg, Pla2g4a, Ptger4, Ptgs2, S100a8, S100a9, Tac1, Tac3, Tgm2, Tlr…	FALSE	Specific for Cluster #1		100						0.00547859	{}	[Grn, Il33, Klk1, Mdk, Mif]	100	[]	0
		regulation%20of%20inflammatory%20response	regulation%20of%20inflammatory%20response	GO:0050727					GO:0050727	GO_BiologicalProcess-EBI-UniProt-GOA_20.05.2019_00h00	regulation of inflammatory response	[4, 5, 6]	[Group27]	10	7.40741	0.000188365	{Group27=6.757784040731322E-9}	[Cx3cl1, Dnase1, Grn, Il10, Il33, Klk1, Mdk, Metrnl, Mif, Npy]	[Abcd1, Abcd2, Ace, Adcyap1, Adipoq, Adora1, Adrb2, Ager, Ahsg, Alox5ap, Anxa1, Aoc3, Apod, Atm, Bcl6, Btk, Calcrl, Cap1, Ccl3, Ccl5, Ccn3, Ccr2, Ccr5, Cd200, Cd200r1, Cd47, Cd81, Cdk19, Clec10a, Cnr1, Cnr2, Cx3cl1, Cxcl17, Cyld, Dnase1, Dnase1l3, Ednra, Ednrb, Egfr, Enpp3, Fcgr2a, Ffar2, Ffar3, Ffar4, Gata3, Ggt1, Ghrl, Ghsr, Gper1, Gpsm3, Gpx4, Grn, Hbp1, Hmgb1, Hspd1, Hyal2, Il10, Il1r1, Il1rl…	FALSE	Specific for Cluster #1		79.9081						0.000188365	{}	[Cx3cl1, Dnase1, Grn, Il33, Klk1, Mdk, Metrnl, Mif]	79.9081	[Il10, Npy]	20.0918
		positive%20regulation%20of%20epithelial%20cell%20proliferation	positive%20regulation%20of%20epithelial%20cell%20proliferation	GO:0050679					GO:0050679	GO_BiologicalProcess-EBI-UniProt-GOA_20.05.2019_00h00	positive regulation of epithelial cell proliferation	[3, 4, 5, 6]	[Group20, Group23]	10	9.70874	1.88133e-05	{Group20=6.403729133017458E-7, Group23=8.204127450499713E-9}	[Bmp2, Ecm1, Fgf7, Grn, Igf1, Mdk, Mmp12, Tgfb1, Vegfd, Wnt2]	[Adora2b, Akt1, Aplnr, Arg1, Atp7a, Bad, Bmp2, Bmp4, C5ar1, Capza2, Cav1, Cav2, Ccl2, Ccnd2, Cflar, Cftr, Cxcl12, Cyba, Dab2ip, Ecm1, Egfr, Emc10, Epgn, Erbb4, Espn, Esr1, Fgf10, Fgf7, Foxe3, Ghrl, Ghsr, Glul, Grn, Has2, Hdac6, Hpn, Hrh3, Htr2b, Htra1, Hyal1, Id1, Igf1, Igf2, Ihh, Itpr1, Jcad, Kdr, Kng1, Kng2, Kng2l1, LOC100912649, LOC103689963, LOC103690035, LOC108348065, Map2k5, Mdk, Met, Mmp12…	TRUE	Specific for Cluster #1		69.8795						1.88133e-05	{}	[Ecm1, Fgf7, Grn, Mdk, Tgfb1, Vegfd, Wnt2]	69.8795	[Bmp2, Igf1, Mmp12]	30.1205
		171112	171112	171112	ENSRNOG00000015904	[O70280]	Wfdc1	GENE-protein_coding	Wfdc1		Wfdc1		GO:0050678							ASSOCIATED_GENE			100		1.Extracellular	1.Extracellular						100		0
		regulation%20of%20epithelial%20cell%20proliferation	regulation%20of%20epithelial%20cell%20proliferation	GO:0050678					GO:0050678	GO_BiologicalProcess-EBI-UniProt-GOA_20.05.2019_00h00	regulation of epithelial cell proliferation	[3, 4, 5]	[Group20, Group26]	12	7.89474	2.30949e-05	{Group20=6.403729133017458E-7, Group26=1.135392123207135E-12}	[Bmp2, Ecm1, Fgf7, Grn, Igf1, Mdk, Mmp12, Tgfb1, Tgfb3, Vegfd, Wfdc1, Wnt2]	[Adora2b, Ager, Akt1, Aplnr, Arg1, Atf2, Atp5if1, Atp7a, Bad, Bmp2, Bmp4, Brf1, C5ar1, Capza2, Cav1, Cav2, Ccl2, Ccnd2, Cdkn2a, Ceacam1, Cflar, Cftr, Cnmd, Cpb2, Cxcl12, Cyba, Dab2, Dab2ip, Deaf1, Ecm1, Ednra, Ednrb, Egfr, Emc10, Epgn, Erbb4, Errfi1, Espn, Esr1, Esr2, Fgf10, Fgf7, Fgfr2, Foxe3, Ghrl, Ghsr, Gja1, Glul, Grn, Has2, Hdac6, Hpn, Hrh3, Htr2b, Htra1, Hyal1, Id1, Ifng, Igf1, Igf2, Ihh, I…	FALSE	Specific for Cluster #1		66.5392						2.30949e-05	{}	[Ecm1, Fgf7, Grn, Mdk, Tgfb1, Vegfd, Wfdc1, Wnt2]	66.5392	[Bmp2, Igf1, Mmp12, Tgfb3]	33.4608
		regulation%20of%20lymphocyte%20proliferation	regulation%20of%20lymphocyte%20proliferation	GO:0050670					GO:0050670	GO_BiologicalProcess-EBI-UniProt-GOA_20.05.2019_00h00	regulation of lymphocyte proliferation	[5, 6, 7]	[Group27]	5	5.61798	0.0236774	{Group27=6.757784040731322E-9}	[Cd40lg, Igfbp2, Il10, Pla2g2d, Pla2g2f]	[Adcyap1, Adk, Aif1, Anxa1, Bmp4, Bst1, Ccr2, Cd24, Cd274, Cd28, Cd320, Cd38, Cd3e, Cd4, Cd40lg, Cd59, Cd80, Cd81, Cd86, Cebpb, Clcf1, Ctla4, Epo, Fadd, Flt3lg, Gal, Gnrh1, Gpr183, Igfbp2, Il10, Il12rb1, Il13, Il13ra1, Il18, Il1b, Il2, Il23a, Il27, Il2ra, Il5, Il6r, Il6st, Il7, Irf1, Jak3, Kng1, Kng2, Kng2l1, LOC100360218, LOC688090, Lep, Lgals9, Lyn, Mapk8ip1, Mef2c, Mpl, Mzb1, Nckap1l, Nka1, P2…	FALSE	Specific for Cluster #2		180.092						0.0236774	{}	[Pla2g2f]	19.9085	[Cd40lg, Igfbp2, Il10, Pla2g2d]	80.0915
		mesenchymal%20cell%20differentiation	mesenchymal%20cell%20differentiation	GO:0048762					GO:0048762	GO_BiologicalProcess-EBI-UniProt-GOA_20.05.2019_00h00	mesenchymal cell differentiation	[4, 5, 6, 7]	[Group20, Group26]	6	6.89655	0.00521336	{Group20=6.403729133017458E-7, Group26=1.135392123207135E-12}	[Bmp2, Gdnf, Loxl2, Mdk, Tgfb1, Tgfb3]	[Ager, Alg2, Alx1, Anxa6, Bmp2, Coro1c, Crb2, Ctnnb1, Cul7, Dab2ip, Ell3, Epha3, Erbb4, Fgfr2, Fuz, Gdnf, Gsk3b, Has2, Hdac2, Hmga2, Hnrnpab, Hpn, Htr2b, Isl1, Jag1, Kbtbd8, Klhl12, LOC103689931, LOC103690035, Lef1, Loxl2, Lrp6, Mcrip1, Mdk, Mef2c, Mok, Myocd, Nog, Nolc1, Notch1, Olfm1, Osr1, Pax2, Pax6, Pdcd4, Pdcd6, Pdpn, Pef1, Plaur, Sdcbp, Sema3a, Sema3b, Sema3c, Sema3d, Sema3e, Sema3f, Sema3…	FALSE	Specific for Cluster #2		166.794						0.00521336	{}	[Mdk, Tgfb1]	33.2061	[Bmp2, Gdnf, Loxl2, Tgfb3]	66.7939
		response%20to%20axon%20injury	response%20to%20axon%20injury	GO:0048678					GO:0048678	GO_BiologicalProcess-EBI-UniProt-GOA_20.05.2019_00h00	response to axon injury	[4]	[Group18, Group24]	8	9.1954	0.000190016	{Group18=1.8889355086065643E-12, Group24=5.775382857519207E-8}	[Apoa1, Apoa4, Apoe, Cst3, Gip, Grn, Mif, Spp1]	[Aif1, Apoa1, Apoa4, Apod, Apoe, Arf4, Arg1, Arg2, Calu, Cdk1, Cers2, Chst3, Cntf, Cspg5, Cst3, Ctnna1, Cyss, Dag1, Dhfr, Drd2, Epha4, Epo, Erbb2, Fkbp1b, Flrt3, Gap43, Gip, Gipr, Grn, Gstm1, Igf1r, Isl1, Jak2, Jam3, Kcnk2, Klk8, Lgals1, Lrp1, Ltc4s, Lyn, Map1b, Map2k1, Mapk8ip3, Max, Max-ps1, Mfn2, Mif, Mmp2, Morn4, Mtr, Musk, Ncam1, Ndel1, Nefh, Nefm, Nos3, Nrep, Nrg1, Ntrk1, Ntrk3, Nts, Ocm2, …	FALSE	None Specific Cluster		150						0.000190016	{}	[Gip, Grn, Mif, Spp1]	49.8567	[Apoa1, Apoa4, Apoe, Cst3]	50.1433
		reproductive%20structure%20development	reproductive%20structure%20development	GO:0048608					GO:0048608	GO_BiologicalProcess-EBI-UniProt-GOA_20.05.2019_00h00	reproductive structure development	[3, 4, 5, 6]	[Group16, Group21]	15	6.09756	4.84966e-05	{Group16=2.1222662300794547E-12, Group21=9.817023510852808E-10}	[Cst3, Fgf7, Fshb, Fstl1, Gdnf, Il1a, Insl3, Mmp12, Mmp13, Ndp, Psap, Serpina5, Sfrp4, Stc1, Tnfsf10]	[A2m, Abcb1a, Abcb1b, Abcb4, Ace, Acsbg1, Acvr1c, Adam15, Adam1a, Adam2, Adam3a, Adam5, Adam6, Adcyap1, Ahr, Ahsg, Amh, Amhr2, Angpt1, Anxa1, Ar, Arrb1, Arrb2, Arrb2-ps, Bax, Bcl2, Bcl2l1, Bik, Bmp4, Bok, Bsg, Capn5, Casp12, Casp2, Casp3, Cbl, Cbr1, Ccdc182, Ccnd1, Ccnd2, Ccne1, Cd36, Cdh6, Cebpb, Cenpi, Cftr, Chat, Cited1, Col9a3, Cst3, Ctnna1, Ctsl, Cul7, Cyp11a1, Cyp17a1, Cyp19a1, Cyp1b1, Cyp4…	FALSE	Specific for Cluster #2		168.873						4.84966e-05	{}	[Fgf7, Fshb, Mmp13, Serpina5, Sfrp4]	31.127	[Cst3, Fshb, Fstl1, Gdnf, Il1a, Insl3, Mmp12, Ndp, Psap, Stc1, Tnfsf10]	68.873
		response%20to%20steroid%20hormone	response%20to%20steroid%20hormone	GO:0048545					GO:0048545	GO_BiologicalProcess-EBI-UniProt-GOA_20.05.2019_00h00	response to steroid hormone	[4, 5]	[Group19]	30	7.05882	2.29035e-10	{Group19=3.9380253491256623E-10}	[Bglap, Ccn2, Crh, Cst11, Dspp, Eln, Fstl1, Gdnf, Ghr, Hp, Igf1, Igfbp2, Il10, Il6, Lcat, Lox, Mdk, Mgp, Mif, Plat, Prss8, Scgb1a1, Sfrp4, Sparc, Spp1, Sst, Stc1, Tgfb1, Tgfb3, Uts2]	[A2m, Aanat, Abca2, Abca3, Abcb1a, Abcb1b, Abcb4, Abcc2, Abcg2, Abhd2, Acaa1a, Acadm, Acads, Ace, Acr, Acsl6, Acta1, Acvr1, Adcyap1, Adh1, Adipoq, Adm, Adra1b, Adrb2, Agl, Agtr1a, Agtr1b, Agtr2, Agxt, Ahr, Aif1, Aifm1, Alad, Aldh1a1, Aldh2, Aldh3a1, Aldob, Alpl, Andpro, Anxa1, Anxa3, Apoa2, Aqp1, Aqp4, Ar, Areg, Arg1, Arg2, Arntl, Asl, Ass1, Atp1a2, Atp2b1, Atp5f1a, Avpr1a, Bad, Banf1, Bax, Bche,…	TRUE	Specific for Cluster #2		163.466						2.29035e-10	{}	[Bglap, Crh, Eln, Lox, Mdk, Mgp, Mif, Prss8, Sfrp4, Spp1, Tgfb1]	36.5337	[Ccn2, Cst11, Dspp, Fstl1, Gdnf, Ghr, Hp, Igf1, Igfbp2, Il10, Il6, Lcat, Plat, Scgb1a1, Sparc, Sst, Stc1, Tgfb3, Uts2]	63.4663
		24186	24186	24186	ENSRNOG00000002911	[A0A0G2JSH5, P02770]	Alb1	GENE-protein_coding	Alb		Alb		GO:0050795							ASSOCIATED_GENE			100		1.Extracellular	1.Extracellular, 3.Intra Cellular						100		0
		positive%20regulation%20of%20behavior	positive%20regulation%20of%20behavior	GO:0048520					GO:0048520	GO_BiologicalProcess-EBI-UniProt-GOA_20.05.2019_00h00	positive regulation of behavior	[2, 3, 4]	[Group22]	6	16.6667	4.36564e-05	{Group22=6.785803911967089E-8}	[Agrp, Alb, Cck, Crh, Npy, Uts2]	[Adora2a, Agrp, Alb, Casp1, Cck, Cckbr, Cfap20, Crh, Ddr1, Drd1, Ghrh, Ghrhr, Ghrl, Ghsr, Gja1, Hdac2, Hdac4, Mef2c, Mt2A, Mtnr1b, Mtor, Nlgn1, Nps, Npy, Npy2r, Nr4a3, Olah, Oprk1, Penk, Pmch, Ptger3, Ptger4, Sgip1, Ucn, Uts2, Uts2r]	FALSE	Specific for Cluster #2		166.794						4.36564e-05	{}	[Alb, Crh]	33.2061	[Agrp, Cck, Npy, Uts2]	66.7939
		blood%20vessel%20morphogenesis	blood%20vessel%20morphogenesis	GO:0048514					GO:0048514	GO_BiologicalProcess-EBI-UniProt-GOA_20.05.2019_00h00	blood vessel morphogenesis	[4, 5, 6, 7, 8, 9]	[Group23]	14	6.57277	3.83746e-05	{Group23=8.204127450499713E-9}	[Angpt2, Ccn2, Ecm1, Egfl7, Grn, Hgf, Lgals3, Lox, Loxl2, Mdk, Thbs1, Thbs2, Uts2, Vegfd]	[Abcc8, Ace, Add1, Adgra2, Adgrg1, Adrb2, Aggf1, Agt, Aimp1, Amot, Amotl2, Angpt2, Anxa1, Anxa2, Aplnr, Apold1, Aqp1, Bmp4, Btg1, Calcrl, Camp, Ccl5, Ccn1, Ccn2, Ccn3, Ccr2, Ccr3, Cd34, Cd36, Cdc42, Cdh13, Cdh2, Ceacam1, Chi3l1, Cib1, Clic4, Cma1, Cnmd, Col18a1, Col23a1, Col4a4, Ctsh, Cx3cr1, Cxcl10, Cxcr2, Cxcr3, Cxcr4, Cybb, Cyp1b1, Cysltr1, Cysltr2, Dab2ip, Dag1, Ddah1, Dll1, E2f7, E2f8, Ecm1,…	FALSE	Specific for Cluster #1		64.154						3.83746e-05	{}	[Ecm1, Egfl7, Grn, Hgf, Lgals3, Lox, Mdk, Thbs1, Vegfd]	64.154	[Angpt2, Ccn2, Loxl2, Thbs2, Uts2]	35.846
		positive%20regulation%20of%20lipid%20biosynthetic%20process	positive%20regulation%20of%20lipid%20biosynthetic%20process	GO:0046889					GO:0046889	GO_BiologicalProcess-EBI-UniProt-GOA_20.05.2019_00h00	positive regulation of lipid biosynthetic process	[4, 5, 6, 7]	[Group24]	6	10.7143	0.000536129	{Group24=5.775382857519207E-8}	[Apoa1, Apoa4, Apoc3, Apoe, Igf1, Il1a]	[Abcd2, Acsl5, Adora2b, Anxa1, Apoa1, Apoa4, Apoa5, Apoc3, Apoe, Avp, Avpr1a, Capn2, Cga, Creb1, Crebl2, Ctdnep1, Cyp17a1, Cyp7a1, Dab2, Dbi, Dgat1, Dgat2, Fdps, Fgf1, Fpr2, Gh1, Gpam, Gpld1, Hnf4a, Htr2b, Igf1, Igf1r, Igf2, Il1a, Mapk9, Mid1ip1, Mtor, Nr1d1, Nt5e, Pc, Pla2g4a, Pla2g6, Plin5, Por, Ppargc1a, Rab38, Rdh10, Rdh16, Rgn, Scp2, Sec14l2, Slc27a1, Smpd3, Srebf1, Srl, Zp3]	FALSE	Specific for Cluster #2		183.413						0.000536129	{}	[Apoc3]	16.5872	[Apoa1, Apoa4, Apoe, Igf1, Il1a]	83.4128
		positive%20regulation%20of%20receptor%20signaling%20pathway%20via%20JAK-STAT	positive%20regulation%20of%20receptor%20signaling%20pathway%20via%20JAK-STAT	GO:0046427					GO:0046427	GO_BiologicalProcess-EBI-UniProt-GOA_20.05.2019_00h00	positive regulation of receptor signaling pathway via JAK-STAT	[5, 6, 7, 8, 9]	[Group17]	9	13.8462	2.62648e-06	{Group17=7.372722169371249E-9}	[Crlf1, Ghr, Il6, Prl2b1, Prl3c1, Prl3d1, Prl7a3, Prl7b1, Prl8a9]	[Adipor1, Agtr1a, Agtr1b, Aif1, Akr1b1, Arl2bp, Cntf, Crlf1, Csf1r, Cxcl6, Cyp1b1, Erbb4, F2r, Gh1, Ghr, Hcls1, Hdac1, Hdac2, Hes1, Hes5, Hnf4a, Hsf1, Ifng, Il13, Il15, Il23a, Il24, Il31ra, Il5, Il6, Il6r, Il6st, Jak2, Kit, LOC684107, Lep, Lyn, Notch1, Postn, Prl, Prl2a1, Prl2b1, Prl2c1, Prl3a1, Prl3b1, Prl3c1, Prl3d1, Prl3d4, Prl4a1, Prl5a1, Prl5a2, Prl6a1, Prl7a3, Prl7a4, Prl7b1, Prl7d1, Prl8a2…	FALSE	Specific for Cluster #2		166.794						2.62648e-06	{}	[Prl2b1, Prl3d1, Prl8a9]	33.2061	[Crlf1, Ghr, Il6, Prl3c1, Prl7a3, Prl7b1]	66.7939
		regulation%20of%20receptor%20signaling%20pathway%20via%20JAK-STAT	regulation%20of%20receptor%20signaling%20pathway%20via%20JAK-STAT	GO:0046425					GO:0046425	GO_BiologicalProcess-EBI-UniProt-GOA_20.05.2019_00h00	regulation of receptor signaling pathway via JAK-STAT	[5, 6, 7, 8]	[Group17]	11	12.9412	4.03609e-07	{Group17=7.372722169371249E-9}	[Crlf1, Egf, Ghr, Ifna11, Il6, Prl2b1, Prl3c1, Prl3d1, Prl7a3, Prl7b1, Prl8a9]	[Adipor1, Agtr1a, Agtr1b, Aif1, Akr1b1, Arl2bp, Cntf, Crlf1, Csf1r, Cxcl6, Cyp1b1, Egf, Erbb4, F2r, Gh1, Ghr, Hcls1, Hdac1, Hdac2, Hes1, Hes5, Hmga2, Hnf4a, Hsf1, Ifna1, Ifna11, Ifna16l1, Ifna4, Ifnb1, Ifne, Ifng, Ifnk, Il13, Il15, Il23a, Il24, Il31ra, Il5, Il6, Il6r, Il6st, Irf1, Jak2, Kit, LOC100911527, LOC100912314, LOC100912356, LOC103690314, LOC684107, Lep, Lepr, Leprot, Lyn, Notch1, Postn, …	FALSE	None Specific Cluster		150						4.03609e-07	{}	[Egf, Ifna11, Prl2b1, Prl3d1, Prl8a9]	45.3125	[Crlf1, Ghr, Il6, Prl3c1, Prl7a3, Prl7b1]	54.6875
		positive%20regulation%20of%20steroid%20metabolic%20process	positive%20regulation%20of%20steroid%20metabolic%20process	GO:0045940					GO:0045940	GO_BiologicalProcess-EBI-UniProt-GOA_20.05.2019_00h00	positive regulation of steroid metabolic process	[4, 5, 6, 7]	[Group24]	5	23.8095	3.16822e-05	{Group24=5.775382857519207E-8}	[Apoa1, Apoa4, Apoe, Igf1, Il1a]	[Adora2b, Apoa1, Apoa4, Apoa5, Apoe, Cga, Cyp17a1, Cyp7a1, Dab2, Fdps, Fgf1, Gh1, Igf1, Igf1r, Igf2, Il1a, Nr1d1, Por, Ppargc1a, Scp2, Sec14l2]	FALSE	Specific for Cluster #2		200						3.16822e-05	{}	[]	0	[Apoa1, Apoa4, Apoe, Igf1, Il1a]	100
		685153	685153	685153	ENSRNOG00000042526		Wfdc6a	GENE-protein_coding	Wfdc6a		Wfdc6a		GO:0052547							ASSOCIATED_GENE			200		1.Extracellular	1.Extracellular						0		100
		negative%20regulation%20of%20proteolysis	negative%20regulation%20of%20proteolysis	GO:0045861					GO:0045861	GO_BiologicalProcess-EBI-UniProt-GOA_20.05.2019_00h00	negative regulation of proteolysis	[5, 6, 7, 8]	[Group25]	22	12.1547	2.01139e-12	{Group25=2.4639523431238728E-14}	[Cst3, Ecm1, Eppin, Igf1, Il10, Il6, Rarres1, Serpina10, Serpina1f, Serpina5, Serpine2, Serpinf2, Serpini1, Smr3a, Spink2, Spint1, Tfpi, Tfpi2, Timp2, Timp3, Wfdc15b, Wfdc6a]	[A2m, Adora2a, Agt, Ahsg, Akt1, Akt2, Ambp, Anxa8, Arc, Arrb2, Arrb2-ps, Bag6, Bcl2l1, Birc2, Birc3, Birc5, Birc6, Birc7, Bp196, Bst2, Calm1, Cap1, Cast, Chac1, Cpb2, Csnk2a1, Cst3, Cst6, Csta, Cstb, Cyss, Dhcr24, Dpep1, Ecm1, Eppin, Fetub, Fhit, Fmr1, Gas6, Gpc3, Gpi, Grk2, Hd, Herpud1, Hrg, Hsp90ab1, Hspa1a, Hspa1b, Hspa2, Htt, Ide, Igf1, Il10, Il6, Klhl40, Kng1, Kng2, Kng2l1, LOC100362978, LOC…	TRUE	None Specific Cluster		50						2.01139e-12	{}	[Ecm1, Eppin, Rarres1, Serpina10, Serpina1f, Serpina5, Serpine2, Serpini1, Tfpi, Tfpi2, Timp2, Timp3]	54.4033	[Cst3, Igf1, Il10, Il6, Serpinf2, Smr3a, Spink2, Spint1, Wfdc15b, Wfdc6a]	45.5967
		positive%20regulation%20of%20lipid%20metabolic%20process	positive%20regulation%20of%20lipid%20metabolic%20process	GO:0045834					GO:0045834	GO_BiologicalProcess-EBI-UniProt-GOA_20.05.2019_00h00	positive regulation of lipid metabolic process	[3, 4, 5, 6]	[Group24]	9	9.89011	4.25808e-05	{Group24=5.775382857519207E-8}	[Apoa1, Apoa4, Apoc3, Apoe, Apoh, Igf1, Il1a, Sct, Tgfb1]	[Aadac, Abcd1, Abcd2, Abhd5, Acsl5, Adipoq, Adora1, Adora2b, Anxa1, Apoa1, Apoa4, Apoa5, Apoc2, Apoc3, Apoe, Apoh, Atg14, Avp, Avpr1a, Capn2, Cd36, Cd81, Cga, Cpt1a, Creb1, Crebl2, Ctdnep1, Cyp17a1, Cyp7a1, Dab2, Dbi, Dgat1, Dgat2, Dgkz, Epha8, Erbb4, Fabp1, Fat1, Fdps, Fgf1, Fgf21, Fpr2, Gh1, Ghsr, Gpam, Gpld1, Hnf4a, Htr2b, Igf1, Igf1r, Igf2, Il1a, Irs1, Ldlr, Mapk9, Mid1ip1, Mlycd, Mtor, Nr1d1…	FALSE	Specific for Cluster #2		166.794						4.25808e-05	{}	[Apoc3, Apoh, Tgfb1]	33.2061	[Apoa1, Apoa4, Apoe, Igf1, Il1a, Sct]	66.7939
		negative%20regulation%20of%20blood%20pressure	negative%20regulation%20of%20blood%20pressure	GO:0045776					GO:0045776	GO_BiologicalProcess-EBI-UniProt-GOA_20.05.2019_00h00	negative regulation of blood pressure	[4, 6]	[Group22]	6	12.2449	0.000256912	{Group22=6.785803911967089E-8}	[Apln, Calca, Crh, Nppb, Npy, Uts2]	[Abat, Adipoq, Adm2, Adora1, Adrb1, Adrb2, Adrb3, Am2, Apln, Bdkrb1, Bdkrb2, Calca, Cd36, Cnr1, Crh, Fat1, Ffar3, Gch1, Gja5, Gnas, Gpr37l1, Hba-a1, Hba-a2, Hba1, Hrh3, Kl, Nos1, Nos2, Nos3, Nppa, Nppb, Npy, Ntsr1, Olah, Oprl1, Oxt, Pcdha4, Pik3r1, Pmch, Ppara, Prcp, Ptafr, Rnpep, Snx5, Trpv1, Ucn, Uts2, Uts2r, Vegfc]	FALSE	Specific for Cluster #2		183.413						0.000256912	{}	[Crh]	16.5872	[Apln, Calca, Nppb, Npy, Uts2]	83.4128
		positive%20regulation%20of%20angiogenesis	positive%20regulation%20of%20angiogenesis	GO:0045766					GO:0045766	GO_BiologicalProcess-EBI-UniProt-GOA_20.05.2019_00h00	positive regulation of angiogenesis	[4, 5, 6, 7, 8, 9, 10, 11, 12]	[Group20, Group23, Group27]	8	9.63855	0.000136579	{Group20=6.403729133017458E-7, Group23=8.204127450499713E-9, Group27=6.757784040731322E-9}	[Angpt2, Ecm1, Grn, Hgf, Lgals3, Mdk, Uts2, Vegfd]	[Add1, Aggf1, Angpt2, Anxa1, Aplnr, Aqp1, Btg1, Camp, Ccl5, Ccn1, Cd34, Chi3l1, Cib1, Cma1, Ctsh, Cx3cr1, Cxcr2, Cxcr3, Cxcr4, Cybb, Cyp1b1, Cysltr1, Cysltr2, Ddah1, Dll1, Ecm1, Emc10, Ereg, Ets1, Fgf1, Fgf2, Flt1, Gata2, Ghrl, Ghsr, Grem1, Grn, Hgf, Hmox1, Hspa4, Hyal1, Igf2, Il1b, Itgb2, Itgb3, Jcad, Jmjd8, Kcnh8, Kdr, LOC100912649, Lgals3, Mcpt3, Mdk, Mmp9, Nfe2l2, Pgf, Pkm, Prkca, Prkcb, Prkd…	TRUE	Specific for Cluster #1		74.8924						0.000136579	{}	[Ecm1, Grn, Hgf, Lgals3, Mdk, Vegfd]	74.8924	[Angpt2, Uts2]	25.1076
		81828	81828	81828	ENSRNOG00000057989	[O54767]	Zp2	GENE-protein_coding	Zp2		Zp2		GO:0044703							ASSOCIATED_GENE			200		1.Extracellular	1.Extracellular, 2.Plasma Membrane, 3.Intra Cellular						0		100
		64827	64827	64827	ENSRNOG00000013496	[P12020]	Crisp3	GENE-protein_coding	Crisp3		Crisp3		GO:0044703							ASSOCIATED_GENE			100		1.Extracellular	1.Extracellular, 3.Intra Cellular						100		0
		multi-organism%20reproductive%20process	multi-organism%20reproductive%20process	GO:0044703					GO:0044703	GO_BiologicalProcess-EBI-UniProt-GOA_20.05.2019_00h00	multi-organism reproductive process	[2, 3]	[Group11, Group16]	38	6.85921	1.67623e-12	{Group11=2.1222662300794547E-12, Group16=2.1222662300794547E-12}	[Agrp, Angpt2, Crhbp, Crisp3, Cst3, Defb1, Fbln1, Fstl1, Gip, Grn, Hp, Igf1, Igfbp2, Il1a, Insl3, Lyzl4, Mdk, Mif, Mmp12, Mmp13, Ndp, Plat, Prl2b1, Prl3c1, Prl3d1, Prl7a3, Prl7b1, Prl8a9, Serpine2, Sfrp4, Shbg, Spink2, Stc1, Svs3b, Tgfb1, Tgfb3, Timp2, Zp2]	[Abat, Abcc2, Abcc8, Abcg2, Abhd2, Ace, Ace2, Acr, Acrbp, Actr1a, Actr3, Acvr2b, Adam10, Adam17, Adam2, Adamts1, Adamts16, Adcy3, Adcy7, Adipor2, Adm, Adra2a, Adra2b, Adra2c, Adrb2, Agrp, Agt, Akap14, Akap5, Akr1b1, Akr1c3, Alas2, Alkbh5, Amh, Angpt2, App, Aqp2, Aqp4, Aqp7, Ar, Arg1, Arg2, Arntl, Astl, Atp1a4, Atp2b4, Avp, Avpr1a, Bad, Bag6, Banf1, Bard1, Birc3, Brca2, Brdt, Bsg, Bsph1, Btg1, C1q…	TRUE	Specific for Cluster #2		160.663						1.67623e-12	{}	[Crhbp, Crisp3, Gip, Grn, Mdk, Mif, Mmp13, Prl2b1, Prl3d1, Prl8a9, Serpine2, Sfrp4, Shbg, Tgfb1, Timp2]	39.3369	[Agrp, Angpt2, Cst3, Defb1, Fbln1, Fstl1, Hp, Igf1, Igfbp2, Il1a, Insl3, Lyzl4, Mmp12, Ndp, Plat, Prl3c1, Prl7a3, Prl7b1, Spink2, Stc1, Svs3b, Tgfb3, Zp2]	60.6631
		negative%20regulation%20of%20neuron%20apoptotic%20process	negative%20regulation%20of%20neuron%20apoptotic%20process	GO:0043524					GO:0043524	GO_BiologicalProcess-EBI-UniProt-GOA_20.05.2019_00h00	negative regulation of neuron apoptotic process	[5, 6, 7, 8]	[Group07]	6	6.74157	0.00582124	{Group07=2.3904929613494756E-4}	[Apoe, Gdf5, Gdnf, Grn, Mdk, Ntf3]	[Adnp, Adora2a, Agap2, Amigo2, Apoe, Arrb1, Arrb2, Arrb2-ps, Bdnf, Braf, Btg2, C5ar1, Cap1, Cntf, Cpeb4, Cx3cr1, Epor, F2r, Fmr1, Foxb1, Fyn, Fzd9, Gclc, Gclm, Gdf5, Gdnf, Glp1r, Gpi, Grm7, Grn, Hdac1, Hint1, Hint1-ps1, Hmox1, Hsp90ab1, Hspd1, Ilk, Jak2, Kdr, LOC364561, Lrp1, Mag, Mageb16, Mdk, Mef2c, Mt2A, Mt3, Mtnr1b, Ngf, Ngfr, Nmnat1, Nos1, Npm1, Nrbp2, Ntf3, Ntf4, Ntrk1, Ntrk2, Optn, Park7, …	FALSE	Specific for Cluster #1		66.5392						0.00582124	{}	[Gdf5, Grn, Mdk, Ntf3]	66.5392	[Apoe, Gdnf]	33.4608
		79429	79429	79429	ENSRNOG00000010695	[Q9EQX6]	Pdgfc	GENE-protein_coding	Pdgfc		Pdgfc		GO:0043406							ASSOCIATED_GENE			200		1.Extracellular	1.Extracellular, 2.Plasma Membrane, 3.Intra Cellular						0		100
		positive%20regulation%20of%20MAP%20kinase%20activity	positive%20regulation%20of%20MAP%20kinase%20activity	GO:0043406					GO:0043406	GO_BiologicalProcess-EBI-UniProt-GOA_20.05.2019_00h00	positive regulation of MAP kinase activity	[6, 7, 8, 9, 10, 11, 12]	[Group06]	7	5.69106	0.00747236	{Group06=0.007472361461119173}	[Cartpt, Cd40lg, Ghr, Ins1, Pdgfc, Tgfb1, Tgfb3]	[Adora1, Adra2b, Akap13, Araf, Arrb1, Avpi1, Bmp4, Braf, Cartpt, Cd24, Cd40lg, Cd74, Cd81, Ceacam1, Crk, Csk, Cxcl17, Dab2ip, Egfr, Eif2ak2, Epgn, F2r, Fgd4, Fgf1, Fgfr1, Flg, Flt1, Gadd45a, Gadd45b, Gadd45g, Gdf15, Ghr, Ghrl, Grm5, Htr2a, Igf1r, Il1b, Il1rn, Ilk, Ins1, Ins2, Iqgap1, Irak1, Itga1, Jak2, Kars, Kiss1r, Kit, Kras, Madd, Map2k1, Map2k2, Map2k3, Map2k4, Map2k5, Map2k6, Map2k7, Map3k1,…	TRUE	Specific for Cluster #2		171.545						0.00747236	{}	[Ins1, Tgfb1]	28.4546	[Cartpt, Cd40lg, Ghr, Pdgfc, Tgfb3]	71.5454
		24539	24539	24539	ENSRNOG00000012181	[Q06000]	Lpl	GENE-protein_coding	Lpl		Lpl		GO:0043062							ASSOCIATED_GENE			100		1.Extracellular	1.Extracellular, 2.Plasma Membrane						100		0
		extracellular%20structure%20organization	extracellular%20structure%20organization	GO:0043062					GO:0043062	GO_BiologicalProcess-EBI-UniProt-GOA_20.05.2019_00h00	extracellular structure organization	[3]	[Group09]	19	11.9497	9.19666e-11	{Group09=9.196656519271458E-11}	[Apoa1, Apoa4, Apoe, Ccn2, Col10a1, Col19a1, Eln, Fbln1, Fbln5, Ibsp, Klk1, Klk5, Lox, Loxl2, Lpl, Mmp12, Mmp13, Mmp16, Tgfb1]	[AA926063, Abca7, Abl1, Aebp1, Agt, Anxa2, Apoa1, Apoa2, Apoa4, Apoa5, Apoe, Apom, App, Arf1, B3galt4, Ccn2, Cd34, Cdk2ap1-ps1, Cflar, Col10a1, Col11a1, Col11a2, Col13a1, Col15a1, Col16a1, Col17a1, Col18a1, Col19a1, Col1a1, Col1a2, Col22a1, Col23a1, Col24a1, Col25a1, Col27a1, Col28a1, Col2a1, Col3a1, Col4a1, Col4a2, Col4a3, Col4a4, Col4a5, Col4a6, Col5a1, Col5a2, Col5a3, Col6a1, Col8a1, Col8a2, C…	TRUE	None Specific Cluster		50						9.19666e-11	{}	[Col10a1, Col19a1, Eln, Fbln5, Klk1, Klk5, Lox, Lpl, Mmp13, Tgfb1]	52.4887	[Apoa1, Apoa4, Apoe, Ccn2, Fbln1, Ibsp, Loxl2, Mmp12, Mmp16]	47.5113
		defense%20response%20to%20bacterium	defense%20response%20to%20bacterium	GO:0042742					GO:0042742	GO_BiologicalProcess-EBI-UniProt-GOA_20.05.2019_00h00	defense response to bacterium	[4, 5, 6]	[Group13, Group15]	15	17.6471	3.31768e-11	{Group13=8.991232006964793E-9, Group15=9.19240189032255E-10}	[Bpi, Cst11, Defa24, Defb1, Defb14, Defb2, Defb3, Eppin, Grn, Hamp, Klk1, Klk5, Lalba, Lyzl4, Pglyrp2]	[Abo, Abo3, Bpi, Bpifa1, Camp, Ccr5, Cebpb, Chga, Cst11, Defa11, Defa24, Defa5, Defa6, Defa8, Defa9, Defal1, Defb1, Defb14, Defb2, Defb3, Defb33, Defb4, Defb41, Defb42, Defb5, Dmbt1, Eppin, Epx, Fcer1g, Fgr, Galp, Gbp2, Gbp4, Grn, Hamp, Hbp1, Hmgb1, Hmgb2, Igh-6, Igll1, Klk1, Klk5, Klk5l, LOC100361706, LOC100911495, Lalba, Lcn2, Lpo, Lyc2, Lypd8, Lyz2, Lyzl1, Lyzl4, Lyzl6, Mavs, Mpeg1, Mpo, Myd88…	TRUE	None Specific Cluster		50						3.31768e-11	{}	[Defa24, Defb2, Eppin, Grn, Klk1, Klk5, Lalba, Pglyrp2]	53.1907	[Bpi, Cst11, Defb1, Defb14, Defb3, Hamp, Lyzl4]	46.8093
		84380	84380	84380	ENSRNOG00000053675	[G3V7Y0]	Dhh	GENE-protein_coding	Dhh		Dhh		GO:0042552							ASSOCIATED_GENE			100		1.Extracellular	1.Extracellular, 2.Plasma Membrane						100		0
		58920	58920	58920	ENSRNOG00000049437	[P35053]	Gpc1	GENE-protein_coding	Gpc1		Gpc1		GO:0042552							ASSOCIATED_GENE			200		1.Extracellular	1.Extracellular, 2.Plasma Membrane, 3.Intra Cellular, 5.Nucleus						0		100
		myelination	myelination	GO:0042552					GO:0042552	GO_BiologicalProcess-EBI-UniProt-GOA_20.05.2019_00h00	myelination	[4, 7, 8]	[Group00]	5	6.41026	0.0141352	{Group00=0.014135204930232934}	[Dhh, Gpc1, Hgf, Ntf3, Tgfb1]	[Abcd2, Adgrg6, Amigo1, Ank2, Aspa, B4galt6, Bcas1, Bud31, Cd9, Cdh2, Cldn5, Clu, Cmtm8, Cntnap1, Dag1, Dhh, Eif2b2, Eif2b4, Eif2b5, Gpc1, Hes5, Hgf, Ilk, Klk8, LOC100911027, Lpar1, Mal, Mal2, Mall, Mbp, Megf10, Mpdz, Mpp5, Mpz, Myoc, Myrf, Ncmap, Nf1, Nfasc, Ngfr, Nkx6-2, Ntf3, Pard3, Pllp, Plp1, Pmp22, Ptn, Ptprz1, Rab40c, Rara, Rarb, Rarg, Rnf10, Rxra, Rxrb, Rxrg, S100b, Scd2, Scn2a, Scn3a, Sc…	TRUE	Specific for Cluster #1		79.9081						0.0141352	{}	[Dhh, Hgf, Ntf3, Tgfb1]	79.9081	[Gpc1]	20.0918
		wound%20healing	wound%20healing	GO:0042060					GO:0042060	GO_BiologicalProcess-EBI-UniProt-GOA_20.05.2019_00h00	wound healing	[4]	[Group18]	20	8.33333	1.72891e-08	{Group18=1.8889355086065643E-12}	[Apoh, Cd40lg, Cx3cl1, Dspp, Fgf7, Igfbp1, Il1a, Il6, Lox, Mdk, Mif, Plat, Serpine2, Serpinf2, Sparc, Tff3, Tgfb1, Tgfb3, Timp3, Uts2]	[Abat, Abcc8, Acta2, Adam15, Adrb1, Adrb2, Ager, Alox12, Alox15, Anxa1, Anxa2, Anxa5, Anxa6, Apod, Apoh, Arfgef1, Arhgap35, Axl, Bmp4, Bp196, Btnl6-ps1, C3, C9, Cabp1, Cadm4, Capn3, Casp3, Cav1, Ccl2, Ccl20, Ccn3, Ccnb1, Cd34, Cd40lg, Cd44, Cd81, Cd9, Cdh3, Ceacam1, Col1a1, Cpb2, Cpq, Crp, Cx3cl1, Cxcl2, Cxcr4, Cyp21a1-ps, Dag1, Dcbld2, Dcn, Ddr1, Dmbt1, Dmd, Dsp, Dspp, Dst, Egfr, Egr1, Eno3, Erb…	FALSE	None Specific Cluster		50						1.72891e-08	{}	[Apoh, Cx3cl1, Fgf7, Igfbp1, Lox, Mdk, Mif, Serpine2, Tff3, Tgfb1, Timp3]	54.8581	[Cd40lg, Dspp, Il1a, Il6, Plat, Serpinf2, Sparc, Tgfb3, Uts2]	45.1419
		tube%20morphogenesis	tube%20morphogenesis	GO:0035239					GO:0035239	GO_BiologicalProcess-EBI-UniProt-GOA_20.05.2019_00h00	tube morphogenesis	[3, 4, 5]	[Group23]	17	6.2963	1.00063e-05	{Group23=8.204127450499713E-9}	[Angpt2, Ccn2, Ecm1, Egfl7, Gdnf, Grn, Hgf, Lgals3, Lox, Loxl2, Mdk, Mgp, Tgfb1, Thbs1, Thbs2, Uts2, Vegfd]	[Abcc8, Ace, Add1, Adgra2, Adgrg1, Adrb2, Aggf1, Agt, Agtr1a, Agtr1b, Agtr2, Ahi1, Aimp1, Alox12, Alox15, Amot, Amotl2, Angpt2, Anxa1, Anxa2, Aplnr, Apold1, Aqp1, Bcl10, Bmp4, Btg1, Calcrl, Camp, Casr, Ccdc40, Ccl5, Ccn1, Ccn2, Ccn3, Ccr2, Ccr3, Cd34, Cd36, Cdc42, Cdh13, Cdh2, Ceacam1, Chi3l1, Cib1, Cited1, Clic4, Cma1, Cnmd, Col18a1, Col23a1, Col4a4, Commd5, Ctnnb1, Ctsh, Cx3cr1, Cxcl10, Cxcr2, …	FALSE	Specific for Cluster #1		64.5749						1.00063e-05	{}	[Ecm1, Egfl7, Grn, Hgf, Lgals3, Lox, Mdk, Mgp, Tgfb1, Thbs1, Vegfd]	64.5749	[Angpt2, Ccn2, Gdnf, Loxl2, Thbs2, Uts2]	35.4251
		cholesterol%20esterification	cholesterol%20esterification	GO:0034435					GO:0034435	GO_BiologicalProcess-EBI-UniProt-GOA_20.05.2019_00h00	cholesterol esterification	[7, 8]	[Group24]	4	44.4444	1.28717e-05	{Group24=5.775382857519207E-8}	[Apoa1, Apoa4, Apoe, Lcat]	[Acat2, Apoa1, Apoa4, Apoa5, Apoe, Lamtor1, Lcat, Soat1, Soat2]	FALSE	Specific for Cluster #2		200						1.28717e-05	{}	[]	0	[Apoa1, Apoa4, Apoe, Lcat]	100
		regulation%20of%20lipid%20transport	regulation%20of%20lipid%20transport	GO:0032368					GO:0032368	GO_BiologicalProcess-EBI-UniProt-GOA_20.05.2019_00h00	regulation of lipid transport	[4, 5, 6]	[Group24]	5	9.43396	0.00277459	{Group24=5.775382857519207E-8}	[Apoa1, Apoa4, Apoe, Crh, Il1a]	[Abca2, Abca7, Abcb4, Acsl5, Acsl6, Adipoq, Agt, Agtr1a, Agtr1b, Agtr2, Anxa2, Apoa1, Apoa4, Apoa5, Apoc1, Apoe, Atp5pf, Bmp6, Crh, Crhr1, Dab2, Dgat1, Edn1, Hrh2, Igfbp3, Il1a, Lamtor1, Lrp1, Map2k6, Mapk9, Mfn2, Nka1, Nkx3-1, Nr1h3, Nrg1, Ntsr1, Nucb2, Oxt, P2ry2, Pgy2, Pla2g6, Pla2r1, Pomc, Retn, Runx1, Scp2, Scp2d1, Sstr4, Syk, Tac1, Tac3, Ttc39b, Ucn]	FALSE	Specific for Cluster #2		180.092						0.00277459	{}	[Crh]	19.9085	[Apoa1, Apoa4, Apoe, Il1a]	80.0915
		positive%20regulation%20of%20response%20to%20external%20stimulus	positive%20regulation%20of%20response%20to%20external%20stimulus	GO:0032103					GO:0032103	GO_BiologicalProcess-EBI-UniProt-GOA_20.05.2019_00h00	positive regulation of response to external stimulus	[3, 4, 5]	[Group27]	13	5.60345	0.000353057	{Group27=6.757784040731322E-9}	[Cx3cl1, Grn, Il16, Il33, Klk1, Klk5, Mdk, Mif, Npy, Pglyrp2, Serpinf2, Tgfb1, Vegfd]	[Ace, Ager, Aif1, Aim2, Akt2, Alox5ap, Aoc3, Btk, Bud31, C1qbp, C5, Cadm1, Cap1, Casr, Ccl2, Ccl27, Ccl3, Ccl5, Ccr2, Ccr4, Ccr5, Ccr6, Cd14, Cd180, Cd226, Cd300lf, Cd47, Cd74, Cd81, Cdk19, Clec4e, Clp1, Cmklr1, Cnr1, Cntf, Colec12, Cpb2, Cx3cl1, Cxcl10, Cxcl12, Cxcl17, Cxcl9, Cxcr2, Cxcr3, Cxcr4, Dab2ip, Dscam, Edn1, Ednra, Ednrb, Egfr, Ereg, Espn, F2rl1, F7, Fcna, Ffar2, Ffar3, Fkbp1b, Fn1, Ghr…	FALSE	Specific for Cluster #1		84.5406						0.000353057	{}	[Cx3cl1, Grn, Il16, Il33, Klk1, Klk5, Mdk, Mif, Pglyrp2, Tgfb1, Vegfd]	84.5406	[Npy, Serpinf2]	15.4594
		192107	192107	192107	ENSRNOG00000019616	[Q9ES87]	Prss8	GENE-protein_coding	Prss8		Prss8		GO:0098772							ASSOCIATED_GENE			100		1.Extracellular	1.Extracellular, 2.Plasma Membrane						100		0
		response%20to%20corticosteroid	response%20to%20corticosteroid	GO:0031960					GO:0031960	GO_BiologicalProcess-EBI-UniProt-GOA_20.05.2019_00h00	response to corticosteroid	[5, 6]	[Group19]	25	8.19672	3.67334e-10	{Group19=3.9380253491256623E-10}	[Bglap, Ccn2, Crh, Dspp, Eln, Fstl1, Gdnf, Ghr, Hp, Igf1, Igfbp2, Il10, Il6, Lcat, Mdk, Mgp, Mif, Plat, Prss8, Scgb1a1, Sfrp4, Sparc, Stc1, Tgfb1, Uts2]	[A2m, Aanat, Abca3, Abcb1a, Abcb1b, Abcb4, Abcc2, Abcg2, Acadm, Acads, Ace, Acvr1, Adcyap1, Adipoq, Adm, Adrb2, Agl, Agtr1a, Agtr1b, Agtr2, Agxt, Ahr, Aif1, Aifm1, Alad, Aldh3a1, Aldob, Alpl, Anxa1, Anxa3, Apoa2, Aqp1, Aqp4, Areg, Arg1, Arg2, Asl, Ass1, Atp2b1, Atp5f1a, Avpr1a, Bad, Banf1, Bax, Bche, Bckdha, Bckdhb, Bcl2, Bcl2l1, Bdh1, Bglap, Birc5, Bmi1, Bmp4, Bmp6, Brf1, Btg2, C1qb, C3, Cacna1g…	FALSE	Specific for Cluster #2		164.132						3.67334e-10	{}	[Bglap, Crh, Eln, Mdk, Mgp, Mif, Prss8, Sfrp4, Tgfb1]	35.8681	[Ccn2, Dspp, Fstl1, Gdnf, Ghr, Hp, Igf1, Igfbp2, Il10, Il6, Lcat, Plat, Scgb1a1, Sparc, Stc1, Uts2]	64.1319
		regulation%20of%20neurological%20system%20process	regulation%20of%20neurological%20system%20process	GO:0031644					GO:0031644	GO_BiologicalProcess-EBI-UniProt-GOA_20.05.2019_00h00	regulation of neurological system process	[4, 5]	[Group14]	7	5.7377	0.00715563	{Group14=3.6506999930642145E-5}	[Cartpt, Cck, Hgf, Il10, Il1a, Il6, Smr3a]	[Abat, Adra2c, Adrb2, Afdn, Agt, Apcs, Avp, Avpr1a, Baiap2, Cacnb3, Cartpt, Cck, Cckbr, Ccl3, Ccn3, Chrna4, Clec10a, Cnih2, Comt, Ctss, Dag1, Dbn1, Dlg4, Drd4, Dvl1, Edn1, Ednrb, Eif4a3, F2r, Fcgr2a, Fcgr3a, Fgf12, Fgfr1, Flg, Fmr1, Ghrl, Ghsr, Glra1, Gpr35, Grin1, Grin2a, Grk2, Gsg1l, Gsk3b, Hba-a1, Hba-a2, Hba1, Hcrt, Hgf, Htr2c, Ifng, Igsf11, Il10, Il1a, Il6, Itga2, Kcnc4, Kcnj10, Klk8, Mgll, …	FALSE	Specific for Cluster #2		185.784						0.00715563	{}	[Hgf]	14.2157	[Cartpt, Cck, Il10, Il1a, Il6, Smr3a]	85.7843
		positive%20regulation%20of%20defense%20response	positive%20regulation%20of%20defense%20response	GO:0031349					GO:0031349	GO_BiologicalProcess-EBI-UniProt-GOA_20.05.2019_00h00	positive regulation of defense response	[3, 4, 5, 6]	[Group13, Group27]	9	5.625	0.00275087	{Group13=8.991232006964793E-9, Group27=6.757784040731322E-9}	[Cck, Crh, Grn, Il33, Klk1, Klk5, Mdk, Mif, Pglyrp2]	[Ace, Ager, Aim2, Alox5ap, Aoc3, Btk, C1qbp, Cadm1, Cap1, Cck, Cckbr, Ccl3, Ccl5, Ccr2, Ccr5, Cd14, Cd226, Cd300lf, Cd47, Cd81, Cdk19, Clec4e, Clp1, Cnr1, Colec12, Crh, Dab2ip, Ednra, Ednrb, Egfr, Ereg, Fcna, Ffar2, Ffar3, Gimap5, Gja1, Gpatch3, Gpsm3, Grn, Hbp1, Hexim1, Hmg1l1, Hmgb1, Hmgb2, Hmgb3, Hmgb4, Hspd1, Hyal2, Iddm1, Iddm2, Il33, Irak1, Irf1, Itga2, Jak2, Klk1, Klk1b3, Klk1c12, Klk1c9, …	FALSE	Specific for Cluster #1		88.8322						0.00275087	{}	[Crh, Grn, Il33, Klk1, Klk5, Mdk, Mif, Pglyrp2]	88.8322	[Cck]	11.1678
		negative%20regulation%20of%20defense%20response	negative%20regulation%20of%20defense%20response	GO:0031348					GO:0031348	GO_BiologicalProcess-EBI-UniProt-GOA_20.05.2019_00h00	negative regulation of defense response	[3, 4, 5, 6]	[Group27]	7	7.6087	0.00148328	{Group27=6.757784040731322E-9}	[Cck, Cx3cl1, Grn, Il10, Mdk, Metrnl, Npy]	[AA926063, Abcd1, Abcd2, Adcyap1, Adipoq, Adora1, Adrb2, Akr1b1, Apod, B3galt4, C1qbp, Calcrl, Cck, Ccn3, Cd200, Cd200r1, Cdk2ap1-ps1, Ceacam1, Cnr2, Col11a2, Crk, Cx3cl1, Cxcl17, Daxx, Enpp3, Ffar3, Ffar4, Gata3, Gfer, Ghrl, Ghsr, Gpatch3, Gper1, Grn, Hsd17b8, Htra1, Igf2, Il10, Il2ra, Il4, Kifc1, Klre1, LOC224733l-1, LOC224733l-2, Lrfn5, Mdk, Mefv, Metrnl, Nlrc5, Nploc4, Npy, Npy5r, Nr1d1, Nr1h…	FALSE	None Specific Cluster		50						0.00148328	{}	[Cx3cl1, Grn, Mdk, Metrnl]	57.0025	[Cck, Il10, Npy]	42.9975
		neuron%20projection%20regeneration	neuron%20projection%20regeneration	GO:0031102					GO:0031102	GO_BiologicalProcess-EBI-UniProt-GOA_20.05.2019_00h00	neuron projection regeneration	[4, 6, 7, 9, 10, 11]	[Group18, Group24]	7	12.069	8.61798e-05	{Group18=1.8889355086065643E-12, Group24=5.775382857519207E-8}	[Apoa1, Apoa4, Apoe, Grn, Hgf, Mif, Spp1]	[Adm, Apoa1, Apoa4, Apod, Apoe, Calu, Cers2, Chst3, Cntf, Cspg5, Ctnna1, Dag1, Dhfr, Epha4, Fas, Fkbp1b, Gap43, Grn, Hgf, Igf1r, Isl1, Jak2, Jam3, Klk8, LOC100361087, Lrp1, Map1b, Map4k4, Mapk8ip3, Mif, Mmp2, Mtr, Ncam1, Ndel1, Nefh, Nefm, Nos1ap, Nrep, Nrg1, Ocm2, Omg, Ptn, Ptprs, Rgma, Rtn4, Rtn4r, Rtn4rl1, Rxra, Sgpp1, Smo, Spp1, Stk24, Stk3, Thy1, Tspo, Ulk1, Vcan, Xylt1]	FALSE	None Specific Cluster		50						8.61798e-05	{}	[Grn, Hgf, Mif, Spp1]	57.0025	[Apoa1, Apoa4, Apoe]	42.9975
		81680	81680	81680	ENSRNOG00000011696	[G3V7K2, O70535]	Lifr	GENE-protein_coding	Lifr		Lifr		GO:0031099							ASSOCIATED_GENE			100		2.Plasma Membrane	2.Plasma Membrane						100		0
		regeneration	regeneration	GO:0031099					GO:0031099	GO_BiologicalProcess-EBI-UniProt-GOA_20.05.2019_00h00	regeneration	[3]	[Group18, Group24]	19	7.30769	3.15943e-07	{Group18=1.8889355086065643E-12, Group24=5.775382857519207E-8}	[Angpt2, Apoa1, Apoa4, Apoe, Apoh, Grn, Hamp, Hgf, Hp, Igfbp1, Il10, Lifr, Mdk, Mif, Serpina10, Spp1, Tgfb1, Timp3, Uts2]	[Ace, Adam15, Adh1, Adm, Adrb2, Afp, Ahsg, Akr1b1, Alas2, Aldoc, Angpt1, Angpt2, Anxa1, Anxa3, Apoa1, Apoa2, Apoa4, Apoa5, Apod, Apoe, Apoh, Atic, Atp2a3, Axl, Baat, Bak1, Bcl2, Bdnf, C5ar1, Cad, Calu, Capn3, Cast, Cav1, Cckar, Ccl2, Ccn3, Ccna2, Ccnb1, Ccnd1, Ccne1, Cd81, Cd9, Cdk1, Cdk2, Cdk4, Cdkn1a, Cebpa, Cebpb, Cers2, Cftr, Chst3, Cldn1, Cntf, Cpb2, Cpq, Csnk2a1, Csnk2a2, Csnk2b, Cspg5, Ctn…	TRUE	None Specific Cluster		50						3.15943e-07	{}	[Apoh, Grn, Hgf, Igfbp1, Lifr, Mdk, Mif, Serpina10, Spp1, Tgfb1, Timp3]	57.755	[Angpt2, Apoa1, Apoa4, Apoe, Hamp, Hp, Il10, Uts2]	42.245
		leukocyte%20chemotaxis	leukocyte%20chemotaxis	GO:0030595					GO:0030595	GO_BiologicalProcess-EBI-UniProt-GOA_20.05.2019_00h00	leukocyte chemotaxis	[3, 5, 6]	[Group23, Group27]	5	4.9505	0.0379776	{Group23=8.204127450499713E-9, Group27=6.757784040731322E-9}	[Cx3cl1, Il16, Lgals3, Mdk, Vegfd]	[Aif1, Anxa1, C1qbp, C5ar2, Ccl1, Ccl11, Ccl12, Ccl17, Ccl19, Ccl2, Ccl20, Ccl21, Ccl22, Ccl24, Ccl25, Ccl26, Ccl27, Ccl3, Ccl4, Ccl5, Ccl6, Ccl7, Ccl9, Ccn3, Ccr2, Ccr3, Ccr6, Cd74, Ch25h, Chga, Cklf, Clu, Cmklr1, Cx3cl1, Cxadr, Cxcl1, Cxcl10, Cxcl11, Cxcl13, Cxcl16, Cxcl17, Cxcl2, Cxcl3, Cxcl6, Cxcl9, Cxcr1, Cxcr2, Cxcr3, Cyp7b1, Edn1, Ednra, Ednrb, Espn, F7, Fcer1g, Ffar2, Gas6, Gpr183, Grem1,…	FALSE	Specific for Cluster #1		100						0.0379776	{}	[Cx3cl1, Il16, Lgals3, Mdk, Vegfd]	100	[]	0
		300016	300016	300016	ENSRNOG00000005944	[D4A7L8]	Slurp1	GENE-protein_coding	Slurp1		Slurp1		GO:0098772							ASSOCIATED_GENE			200		1.Extracellular	1.Extracellular						0		100
		receptor%20regulator%20activity	receptor%20regulator%20activity	GO:0030545					GO:0030545	GO_BiologicalProcess-EBI-UniProt-GOA_20.05.2019_00h00	receptor regulator activity	[4]	[Group10]	54	17.2524	1.83713e-37	{Group10=3.198542334696903E-28}	[Agrp, Apln, Bmp2, Bmp3, Bmp5, Bmp8a, Bmp8b, Calca, Cck, Ccn2, Clec11a, Crh, Cx3cl1, Defb14, Defb2, Defb3, Dkk4, Erfe, Fgf20, Fgf5, Fgf7, Fgf9, Fshb, Gast, Gdf5, Gdnf, Hgf, Ifna11, Igf1, Il16, Il33, Il6, Mdk, Metrn, Metrnl, Ndp, Nppb, Npy, Ntf3, Prl2b1, Prl3c1, Prl3d1, Prl7a3, Prl7b1, Prl8a9, Pth, Qrfp, Sct, Slurp1, Sst, Tgfb1, Tgfb3, Tshb, Vegfd]	[Adcyap1, Adm2, Agrp, Agt, Aimp1, Am2, Ambn, Apln, Apom, Areg, Artn, Avp, Bdnf, Bmp10, Bmp15, Bmp2, Bmp3, Bmp4, Bmp5, Bmp6, Bmp7, Bmp8a, Bmp8b, Btc, C1qtnf12, C2, C4a, Calca, Cck, Ccl1, Ccl11, Ccl12, Ccl17, Ccl19, Ccl2, Ccl20, Ccl21, Ccl22, Ccl24, Ccl25, Ccl26, Ccl27, Ccl28, Ccl3, Ccl4, Ccl5, Ccl6, Ccl7, Ccl9, Ccn2, Ccn3, Cdk5, Cer1, Cers1, Cfb, Cga, Clcf1, Clec11a, Cnp, Cntf, Cort, Crh, Crlf2, C…	TRUE	None Specific Cluster		150						1.83713e-37	{}	[Bmp3, Bmp8a, Bmp8b, Clec11a, Crh, Cx3cl1, Defb2, Dkk4, Fgf20, Fgf7, Fgf9, Fshb, Gast, Gdf5, Hgf, Ifna11, Il16, Il33, Mdk, Metrnl, Ntf3, Prl2b1, Prl3d1, Prl8a9, Pth, Tgfb1, Vegfd]	48.9477	[Agrp, Apln, Bmp2, Bmp5, Calca, Cck, Ccn2, Defb14, Defb3, Erfe, Fgf5, Fshb, Gdnf, Igf1, Il6, Metrn, Ndp, Nppb, Npy, Prl3c1, Prl7a3, Prl7b1, Qrfp, Sct, Slurp1, Sst, Tgfb3, Tshb]	51.0523
		25333	25333	25333	ENSRNOG00000005695	[P08494]	Mgp	GENE-protein_coding	Mgp		Mgp		GO:0051384							ASSOCIATED_GENE			100		1.Extracellular	1.Extracellular, 3.Intra Cellular						100		0
		lung%20development	lung%20development	GO:0030324					GO:0030324	GO_BiologicalProcess-EBI-UniProt-GOA_20.05.2019_00h00	lung development	[4, 5, 6, 7]	[Group20]	8	10	0.00010522	{Group20=6.403729133017458E-7}	[Ccn2, Fgf7, Mgp, Mmp12, Sparc, Tgfb1, Tgfb3, Wnt2]	[Aard, Ace, Ager, Arg1, Arg2, Asah1, Bag6, Bmp4, Capza2, Casp1, Cav1, Cav2, Ccn2, Cebpa, Cftr, Chi3l1, Clcn2, Cp, Crispld2, Ctsh, Dbn1, Egfr, Eif4e, Eif4ebp1, Eif4g1, Epas1, Errfi1, Fgf7, Fstl3, Fzd1, Ggcx, Gh1, Hmgcs2, Hnrnpa1, Hnrnpa2b1, Hnrnpk, Il18, Lhx3, Lta4h, Mecp2, Met, Mgp, Mme, Mmp12, Mok, Nfib, Nr3c1, Pde4d, Pdgfa, Pdgfra, Pdgfrb, Pdpn, Phex, Polr1a, Prr14, Ptn, Rcn3, Rida, Rpa1, ST7, …	FALSE	None Specific Cluster		150						0.00010522	{}	[Fgf7, Mgp, Tgfb1, Wnt2]	49.8567	[Ccn2, Mmp12, Sparc, Tgfb3]	50.1433
		367236	367236	367236	ENSRNOG00000012759		Col19a1	GENE-protein_coding	Col19a1		Col19a1		GO:0043062							ASSOCIATED_GENE			100		1.Extracellular	1.Extracellular						100		0
		29158	29158	29158	ENSRNOG00000050539	[Q9WVH8]	Fbln5	GENE-protein_coding	Fbln5		Fbln5		GO:0085029							ASSOCIATED_GENE			100		1.Extracellular	1.Extracellular						100		0
		24477	24477	24477	ENSRNOG00000002158	[A0JPM6]	Ibsp	GENE-protein_coding	Ibsp		Ibsp		GO:0043062							ASSOCIATED_GENE			200		1.Extracellular	1.Extracellular						0		100
		extracellular%20matrix%20organization	extracellular%20matrix%20organization	GO:0030198					GO:0030198	GO_BiologicalProcess-EBI-UniProt-GOA_20.05.2019_00h00	extracellular matrix organization	[4]	[Group09]	15	10.3448	6.60214e-08	{Group09=9.196656519271458E-11}	[Ccn2, Col10a1, Col19a1, Eln, Fbln1, Fbln5, Ibsp, Klk1, Klk5, Lox, Loxl2, Mmp12, Mmp13, Mmp16, Tgfb1]	[AA926063, Abl1, Aebp1, Agt, Anxa2, App, B3galt4, Ccn2, Cdk2ap1-ps1, Cflar, Col10a1, Col11a1, Col11a2, Col13a1, Col15a1, Col16a1, Col17a1, Col18a1, Col19a1, Col1a1, Col1a2, Col22a1, Col23a1, Col24a1, Col25a1, Col27a1, Col28a1, Col2a1, Col3a1, Col4a1, Col4a2, Col4a3, Col4a4, Col4a5, Col4a6, Col5a1, Col5a2, Col5a3, Col6a1, Col8a1, Col8a2, Col9a1, Col9a2, Col9a3, Colq, Cpb2, Creb3l1, Cyp1b1, Daxx, D…	FALSE	None Specific Cluster		50						6.60214e-08	{}	[Col10a1, Col19a1, Eln, Fbln5, Klk1, Klk5, Lox, Mmp13, Tgfb1]	59.8624	[Ccn2, Fbln1, Ibsp, Loxl2, Mmp12, Mmp16]	40.1376
		negative%20regulation%20of%20Wnt%20signaling%20pathway	negative%20regulation%20of%20Wnt%20signaling%20pathway	GO:0030178					GO:0030178	GO_BiologicalProcess-EBI-UniProt-GOA_20.05.2019_00h00	negative regulation of Wnt signaling pathway	[4, 5, 6, 7, 8, 9]	[Group21]	7	12.069	8.61798e-05	{Group21=9.817023510852808E-10}	[Bmp2, Dkk4, Frzb, Fstl1, Mdk, Sfrp1, Sfrp4]	[Aes, Ankrd6, Apc, Apc2, Apcdd1, Axin1, Axin2, Bmp2, Cav1, Cby1, Chd8, Csnk1a1, Ctnnbip1, Cyld, Dab2, Dkk1, Dkk2, Dkk3, Dkk4, Dkkl1, Draxin, Emd, Frzb, Fstl1, Fuz, Gpc3, Grb10, LOC100912050, Limd1, Mdk, NEWGENE_1307313, Nkd1, Nkd2, Notum, Nphp4, Ptpro, RGD1311899, Rack1, Rnf213, Rnf43, Sfrp1, Sfrp2, Sfrp4, Sfrp5, Shisa2, Sox9, Stk11, Tax1bp3, Tle1, Tle2, Tle3, Tle4, Tle6, Tmem131l, Tmem170b, Tmem…	FALSE	None Specific Cluster		50						8.61798e-05	{}	[Dkk4, Frzb, Mdk, Sfrp4]	57.0025	[Bmp2, Fstl1, Sfrp1]	42.9975
		cellular%20process%20involved%20in%20reproduction%20in%20multicellular%20organism	cellular%20process%20involved%20in%20reproduction%20in%20multicellular%20organism	GO:0022412					GO:0022412	GO_BiologicalProcess-EBI-UniProt-GOA_20.05.2019_00h00	cellular process involved in reproduction in multicellular organism	[2, 3]	[Group16]	8	5.44218	0.00568079	{Group16=2.1222662300794547E-12}	[Angpt2, Defb1, Fshb, Insl3, Mdk, Shbg, Spink2, Svs3b]	[Abhd2, Acrbp, Amh, Angpt2, Arrb1, Arrb2, Arrb2-ps, Brdt, Bsph1, Btg1, Capza3, Catsper2, Catsperd, Catsperz, Ccdc63, Ccnb1, Cd9, Cdyl, Cenpi, Cfap157, Cfap44, Cftr, Chd5, Chn2, Cib1, Cxadr, Ddx25, Ddx4, Ddx6, Defb1, Dmrt1, Dnah1, Dnmt3l, Dpep3, Dpp3l, Dpy19l2, Dync1h1, Dynll1, Eqtn, Ereg, Etv5, Fabp9, Fignl1, Fkbp6, Folr2, Fscn3, Fshb, Fshr, Galntl5, Gapdhs, Grb14, Grk2, H1fnt, Hist1h2ba, Hormad1…	FALSE	Specific for Cluster #2		166.794						0.00568079	{}	[Fshb, Mdk, Shbg]	33.2061	[Angpt2, Defb1, Fshb, Insl3, Spink2, Svs3b]	66.7939
		171519	171519	171519	ENSRNOG00000011074	[G3V7G7, P10093]	Calcb	GENE-protein_coding	Calcb		Calcb		GO:0019935							ASSOCIATED_GENE			200		1.Extracellular	1.Extracellular						0		100
		cyclic-nucleotide-mediated%20signaling	cyclic-nucleotide-mediated%20signaling	GO:0019935					GO:0019935	GO_BiologicalProcess-EBI-UniProt-GOA_20.05.2019_00h00	cyclic-nucleotide-mediated signaling	[5, 6, 7]	[Group22]	10	5.84795	0.00121547	{Group22=6.785803911967089E-8}	[Calca, Calcb, Crh, Defb1, Gip, Insl3, Nppb, Pth, Sct, Uts2]	[Adcy1, Adcy2, Adcy3, Adcy4, Adcy5, Adcy6, Adcy7, Adcy8, Adcy9, Adcyap1, Adcyap1r1, Adgrb2, Adgrb3, Adgrd1, Adgre1, Adgre4, Adgre5, Adgrg1, Adgrg2, Adgrg3, Adgrg5, Adgrg6, Adgrg7, Adgrl1, Adgrl2, Adgrl3, Adgrl4, Adm, Adm2, Adnp, Adora2a, Adora2b, Adra1a, Adra1b, Adra1d, Adra2a, Adra2b, Adra2c, Adrb1, Adrb2, Adrb3, Akap13, Am2, Aplnr, Aqp1, Bud31, Calca, Calcb, Chga, Cnp, Crem, Crh, Crhr1, Crhr2, …	FALSE	Specific for Cluster #2		170.12						0.00121547	{}	[Crh, Gip, Pth]	29.8798	[Calca, Calcb, Defb1, Insl3, Nppb, Sct, Uts2]	70.1202
		antimicrobial%20humoral%20response	antimicrobial%20humoral%20response	GO:0019730					GO:0019730	GO_BiologicalProcess-EBI-UniProt-GOA_20.05.2019_00h00	antimicrobial humoral response	[3, 4, 5]	[Group13, Group15, Group27]	4	11.4286	0.00368016	{Group13=8.991232006964793E-9, Group15=9.19240189032255E-10, Group27=6.757784040731322E-9}	[Defa24, Klk1, Klk5, Pglyrp2]	[Bpifa1, Camp, Cxcl1, Cxcl10, Cxcl11, Cxcl13, Cxcl2, Cxcl3, Cxcl6, Cxcl9, Defa11, Defa24, Defa5, Defa6, Defa8, Defa9, Defal1, Galp, Klk1, Klk5, Klk5l, Np4, Pf4, Pglyrp1, Pglyrp2, Pglyrp3, Pglyrp3b, Pglyrp4, Ppbp, Reg1a, Reg3a, Reg3b, Reg3g, Spag11a, Zc3h12a]	FALSE	Specific for Cluster #1		100						0.00368016	{}	[Defa24, Klk1, Klk5, Pglyrp2]	100	[]	0
		84426	84426	84426	ENSRNOG00000013166	[Q9QXQ5]	Wnt4	GENE-protein_coding	Wnt4		Wnt4		GO:0016055							ASSOCIATED_GENE			100		1.Extracellular	1.Extracellular, 3.Intra Cellular						100		0
		84402	84402	84402	ENSRNOG00000017783	[F1LLX7]	Sfrp1	GENE-protein_coding	Sfrp1		Sfrp1		GO:1901655							ASSOCIATED_GENE			200		1.Extracellular	1.Extracellular, 3.Intra Cellular						0		100
		502097	502097	502097	ENSRNOG00000019267	[D4ADQ6]	Dkk4	GENE-protein_coding	Dkk4		Dkk4		GO:0098772							ASSOCIATED_GENE			100		1.Extracellular	1.Extracellular						100		0
		500047	500047	500047	ENSRNOG00000005781	[D4A3K6]	Wnt16	GENE-protein_coding	Wnt16		Wnt16		GO:0016055							ASSOCIATED_GENE			100		1.Extracellular	1.Extracellular, 3.Intra Cellular						100		0
		316526	316526	316526	ENSRNOG00000017409	[D4A3W9]	Wnt6	GENE-protein_coding	Wnt6		Wnt6		GO:0016055							ASSOCIATED_GENE			100		1.Extracellular	1.Extracellular						100		0
		303181	303181	303181	ENSRNOG00000003039	[F1M077]	Wnt3a	GENE-protein_coding	Wnt3a		Wnt3a		GO:0016055							ASSOCIATED_GENE			200		1.Extracellular	1.Extracellular, 2.Plasma Membrane						0		100
		295691	295691	295691	ENSRNOG00000007765	[B2GUW1]	Frzb	GENE-protein_coding	Frzb		Frzb		GO:0060070							ASSOCIATED_GENE			100		1.Extracellular	1.Extracellular, 3.Intra Cellular						100		0
		116466	116466	116466	ENSRNOG00000014385	[G3V7U3]	Wnt2b	GENE-protein_coding	Wnt2b		Wnt2b		GO:0016055							ASSOCIATED_GENE			200		1.Extracellular	1.Extracellular, 3.Intra Cellular						0		100
		Wnt%20signaling%20pathway	Wnt%20signaling%20pathway	GO:0016055					GO:0016055	GO_BiologicalProcess-EBI-UniProt-GOA_20.05.2019_00h00	Wnt signaling pathway	[4, 5, 6, 7]	[Group21]	15	9.03614	3.9325e-07	{Group21=9.817023510852808E-10}	[Bmp2, Dkk4, Egf, Frzb, Fstl1, Mdk, Ndp, Sfrp1, Sfrp4, Wnt16, Wnt2, Wnt2b, Wnt3a, Wnt4, Wnt6]	[Aes, Amer1, Amer2, Amer3, Ankrd6, Apc, Apc2, Apcdd1, Arntl, Atp6ap2, Axin1, Axin2, Axl, Bcl9, Bcl9l, Bmp2, Capza2, Cav1, Cav2, Cby1, Cdc73, Cdk15, Cftr, Chd8, Csnk1a1, Csnk1d, Csnk1e, Csnk1g1, Csnk1g2, Csnk1g3, Csnk2a1, Ctnnb1, Ctnnbip1, Cyld, Dab2, Dact1, Dact2, Dact3, Dcdc2, Depdc1b, Dixdc1, Dkk1, Dkk2, Dkk3, Dkk4, Dkkl1, Draxin, Drd2, Dvl1, Dvl2, Dvl3, Egf, Emd, Fam53b, Frat2, Frzb, Fstl1, Fu…	TRUE	None Specific Cluster		50						3.9325e-07	{}	[Dkk4, Egf, Frzb, Mdk, Sfrp4, Wnt16, Wnt2, Wnt4, Wnt6]	59.8624	[Bmp2, Fstl1, Ndp, Sfrp1, Wnt2b, Wnt3a]	40.1376
		negative%20regulation%20of%20endopeptidase%20activity	negative%20regulation%20of%20endopeptidase%20activity	GO:0010951					GO:0010951	GO_BiologicalProcess-EBI-UniProt-GOA_20.05.2019_00h00	negative regulation of endopeptidase activity	[7, 8, 9, 10]	[Group25]	18	12	2.72076e-10	{Group25=2.4639523431238728E-14}	[Cst3, Igf1, Il6, Rarres1, Serpina10, Serpina1f, Serpina5, Serpine2, Serpinf2, Serpini1, Smr3a, Spink2, Spint1, Tfpi, Tfpi2, Timp2, Timp3, Wfdc15b]	[A2m, Adora2a, Agt, Ahsg, Akt1, Akt2, Ambp, Anxa8, Arc, Arrb2, Arrb2-ps, Bcl2l1, Birc2, Birc3, Birc5, Birc6, Birc7, Bp196, Bst2, Calm1, Cap1, Cast, Csnk2a1, Cst3, Cst6, Csta, Cstb, Cyss, Dhcr24, Dpep1, Fetub, Gas6, Gpi, Grk2, Hd, Herpud1, Hrg, Hspa1a, Hspa1b, Hspa2, Htt, Igf1, Il6, Kng1, Kng2, Kng2l1, LOC100362978, LOC100909605, LOC100911107, LOC103690041, LOC297568, LOC299277, LOC299282, LOC6815…	FALSE	None Specific Cluster		50						2.72076e-10	{}	[Rarres1, Serpina10, Serpina1f, Serpina5, Serpine2, Serpini1, Tfpi, Tfpi2, Timp2, Timp3]	55.414	[Cst3, Igf1, Il6, Serpinf2, Smr3a, Spink2, Spint1, Wfdc15b]	44.586
		positive%20regulation%20of%20pathway-restricted%20SMAD%20protein%20phosphorylation	positive%20regulation%20of%20pathway-restricted%20SMAD%20protein%20phosphorylation	GO:0010862					GO:0010862	GO_BiologicalProcess-EBI-UniProt-GOA_20.05.2019_00h00	positive regulation of pathway-restricted SMAD protein phosphorylation	[5, 6, 7, 8, 9, 10]	[Group26]	8	22.8571	1.73798e-07	{Group26=1.135392123207135E-12}	[Bmp2, Bmp3, Bmp5, Bmp8a, Bmp8b, Gdf5, Tgfb1, Tgfb3]	[Acvr1b, Bmp10, Bmp15, Bmp2, Bmp3, Bmp4, Bmp5, Bmp6, Bmp7, Bmp8a, Bmp8b, Cers1, Gdf1, Gdf10, Gdf11, Gdf15, Gdf2, Gdf3, Gdf5, Gdf6, Gdf7, Gdf9, Inha, Inhba, Inhbb, Inhbc, Inhbe, Lefty1, Lefty2, Mstn, Nodal, Sdcbp, Tgfb1, Tgfb2, Tgfb3]	FALSE	Specific for Cluster #1		62.3656						1.73798e-07	{}	[Bmp3, Bmp8a, Bmp8b, Gdf5, Tgfb1]	62.3656	[Bmp2, Bmp5, Tgfb3]	37.6344
		685462	685462	685462	ENSRNOG00000033575	[D4A468]	Emid1	GENE-protein_coding	Emid1		Emid1		GO:0010811							ASSOCIATED_GENE			100		1.Extracellular	1.Extracellular						100		0
		316736	316736	316736	ENSRNOG00000014837		Emilin2	GENE-protein_coding	Emilin2		Emilin2		GO:0010811							ASSOCIATED_GENE			100		1.Extracellular	1.Extracellular						100		0
		298845	298845	298845	ENSRNOG00000008246	[D3Z9E1]	Emilin1	GENE-protein_coding	Emilin1		Emilin1		GO:0010811							ASSOCIATED_GENE			100		1.Extracellular	1.Extracellular, 2.Plasma Membrane						100		0
		282583	282583	282583	ENSRNOG00000007338	[G3V6X1]	Fbln2	GENE-protein_coding	Fbln2		Fbln2		GO:0010811							ASSOCIATED_GENE			100		1.Extracellular	1.Extracellular						100		0
		positive%20regulation%20of%20cell-substrate%20adhesion	positive%20regulation%20of%20cell-substrate%20adhesion	GO:0010811					GO:0010811	GO_BiologicalProcess-EBI-UniProt-GOA_20.05.2019_00h00	positive regulation of cell-substrate adhesion	[3, 4, 5]	[Group05]	6	11.1111	0.00043966	{Group05=4.396600237880669E-4}	[Emid1, Emilin1, Emilin2, Fbln2, Mdk, Npy]	[Alox15, Arl2, C1qbp, Ccl28, Cdc42, Cfl1, Cib1, Col16a1, Col26a1, Crk, Cspg5, Dab2, Dag1, Dbn1, Disc1, Dnm2, Emid1, Emilin1, Emilin2, Emilin3, Enpp2, Fbln2, Has2, Hrg, Ilk, Iqgap1, Itga3, Itga5, Itga6, Itgb1, L1cam, LOC100910978, LOC681544, Lims1, Lims2, Mdk, Mmrn1, Mmrn2, Myh9, Myoc, Npy, Npy2r, Pcsk5, Ppm1f, Prkcz, Ptk2b, Ptn, Rock1, Sdc4, Slc48a1, Smad3, Thy1, Vegfa, Vit]	TRUE	Specific for Cluster #1		83.2536						0.00043966	{}	[Emid1, Emilin1, Emilin2, Fbln2, Mdk]	83.2536	[Npy]	16.7464
		84604	84604	84604	ENSRNOG00000021029	[Q99MH3]	Hamp	GENE-protein_coding	Hamp		Hamp		GO:0042742							ASSOCIATED_GENE			200		1.Extracellular	1.Extracellular, 3.Intra Cellular						0		100
		81750	81750	81750	ENSRNOG00000048723	[M0R5R0]	Pros1	GENE-protein_coding	Pros1		Pros1		GO:0009617							ASSOCIATED_GENE			100		1.Extracellular	1.Extracellular						100		0
		685161	685161	685161	ENSRNOG00000028908	[D4A2Z2]	Spinlw1	GENE-protein_coding	Eppin		Eppin		GO:0052547							ASSOCIATED_GENE			100		1.Extracellular	1.Extracellular, 3.Intra Cellular						100		0
		641631	641631	641631	ENSRNOG00000038147	[Q32ZI5]	Defb2	GENE-protein_coding	Defb2		Defb2		GO:0098772							ASSOCIATED_GENE			100		1.Extracellular	1.Extracellular						100		0
		641627	641627	641627	ENSRNOG00000032304	[Q32ZH7]	Defb14	GENE-protein_coding	Defb14		Defb14		GO:0098772							ASSOCIATED_GENE			200		1.Extracellular	1.Extracellular						0		100
		641623	641623	641623	ENSRNOG00000038126	[Q32ZI4]	Defb3	GENE-protein_coding	Defb3		Defb3		GO:0098772							ASSOCIATED_GENE			200		1.Extracellular	1.Extracellular						0		100
		363168	363168	363168	ENSRNOG00000019350	[D4ABW7]	Lyzl4	GENE-protein_coding	Lyzl4		Lyzl4		GO:0050830							ASSOCIATED_GENE			200		1.Extracellular	1.Extracellular, 3.Intra Cellular						0		100
		296321	296321	296321	ENSRNOG00000034195	[Q6AXU0]	Bpi	GENE-protein_coding	Bpi		Bpi		GO:0042742							ASSOCIATED_GENE			200		1.Extracellular	1.Extracellular, 3.Intra Cellular						0		100
		25575	25575	25575	ENSRNOG00000020196	[P17559]	Scgb1a1	GENE-protein_coding	Scgb1a1		Scgb1a1		GO:0051384							ASSOCIATED_GENE			200		1.Extracellular	1.Extracellular, 3.Intra Cellular, 5.Nucleus						0		100
		245916	245916	245916	ENSRNOG00000004808	[Q8K5A3]	Cst11	GENE-protein_coding	Cst11		Cst11		GO:0071383							ASSOCIATED_GENE			200		1.Extracellular	1.Extracellular, 3.Intra Cellular						0		100
		24528	24528	24528	ENSRNOG00000010811	[F1M7M1, P00714]	Lalba	GENE-protein_coding	Lalba		Lalba		GO:0050830							ASSOCIATED_GENE			100		1.Extracellular	1.Extracellular						100		0
		response%20to%20bacterium	response%20to%20bacterium	GO:0009617					GO:0009617	GO_BiologicalProcess-EBI-UniProt-GOA_20.05.2019_00h00	response to bacterium	[3, 5]	[Group15]	28	7.12468	7.73924e-10	{Group15=9.19240189032255E-10}	[Bpi, Cst11, Defa24, Defb1, Defb14, Defb2, Defb3, Eppin, Grn, Hamp, Hp, Igf1, Il10, Il1a, Il6, Klk1, Klk5, Lalba, Lyzl4, Mif, Nppb, Pglyrp2, Pros1, Ren, Scgb1a1, Sparc, Tfpi, Tgfb1]	[Abcb1a, Abcb1b, Abcb4, Abcc2, Abcc3, Abcc5, Abcc8, Abcg2, Abo, Abo3, Ace, Adamts13, Adm, Akap12, Akr1b1, Alad, Aldh1a1, Aldh2, Aldoa, Alpl, Andpro, Apob, Aqp2, Arg1, Arg2, Asl, Ass1, Atp2a2, Atp4b, Baiap2, Baiap2l1, Banf1, Bcl10, Bcl2l1, Bdkrb1, Bpi, Bpifa1, Bysl, C5ar1, Camp, Cap1, Capn2, Casp1, Casp3, Casp8, Casp9, Cbr1, Cckar, Ccl2, Ccl20, Ccl3, Ccl5, Ccr4, Ccr5, Cd14, Cd180, Cd24, Cd274, Cd3…	TRUE	None Specific Cluster		150						7.73924e-10	{}	[Defa24, Defb2, Eppin, Grn, Klk1, Klk5, Lalba, Mif, Pglyrp2, Pros1, Tfpi, Tgfb1]	42.7169	[Bpi, Cst11, Defb1, Defb14, Defb3, Hamp, Hp, Igf1, Il10, Il1a, Il6, Lyzl4, Nppb, Ren, Scgb1a1, Sparc]	57.2831
		287774	287774	287774	ENSRNOG00000003566	[Q5I0M1]	Apoh	GENE-protein_coding	Apoh		Apoh		GO:0050878							ASSOCIATED_GENE			100		1.Extracellular	1.Extracellular, 2.Plasma Membrane, 3.Intra Cellular						100		0
		25685	25685	25685	ENSRNOG00000058780	[P21743]	Igfbp1	GENE-protein_coding	Igfbp1		Igfbp1		GO:0042060							ASSOCIATED_GENE			100		1.Extracellular	1.Extracellular, 3.Intra Cellular						100		0
		25563	25563	25563	ENSRNOG00000001159	[A0A0G2JSY6, Q03191]	Tff3	GENE-protein_coding	Tff3		Tff3		GO:0060249							ASSOCIATED_GENE			100		1.Extracellular	1.Extracellular, 3.Intra Cellular						100		0
		25353	25353	25353	ENSRNOG00000043451	[P08721]	Spp1	GENE-protein_coding	Spp1		Spp1		GO:0060249							ASSOCIATED_GENE			100		1.Extracellular	1.Extracellular, 3.Intra Cellular						100		0
		24791	24791	24791	ENSRNOG00000012840	[P16975]	Sparc	GENE-protein_coding	Sparc		Sparc		GO:0051384							ASSOCIATED_GENE			200		1.Extracellular	1.Extracellular, 3.Intra Cellular, 5.Nucleus						0		100
		24390	24390	24390	ENSRNOG00000059461	[G3V722]	B4galt1	GENE-protein_coding	B4galt1		B4galt1		GO:0009611							ASSOCIATED_GENE			200		1.Extracellular	1.Extracellular, 2.Plasma Membrane, 3.Intra Cellular						0		100
		response%20to%20wounding	response%20to%20wounding	GO:0009611					GO:0009611	GO_BiologicalProcess-EBI-UniProt-GOA_20.05.2019_00h00	response to wounding	[3]	[Group18]	29	8.03324	2.12959e-11	{Group18=1.8889355086065643E-12}	[Apoa1, Apoa4, Apoe, Apoh, B4galt1, Cd40lg, Cst3, Cx3cl1, Dspp, Fgf7, Gdnf, Gip, Grn, Igfbp1, Il1a, Il6, Lox, Mdk, Mif, Plat, Serpine2, Serpinf2, Sparc, Spp1, Tff3, Tgfb1, Tgfb3, Timp3, Uts2]	[A2m, Abat, Abcc8, Acta2, Adam15, Adm, Adrb1, Adrb2, Ager, Aif1, Alox12, Alox15, Anxa1, Anxa2, Anxa5, Anxa6, Apoa1, Apoa4, Apod, Apoe, Apoh, Arf4, Arfgef1, Arg1, Arg2, Arhgap35, Atp7a, Axl, B4galt1, Bmp4, Bp196, Brf1, Btnl6-ps1, C3, C9, Cabp1, Cadm4, Calu, Capn3, Casp3, Cav1, Ccl2, Ccl20, Ccn3, Ccnb1, Ccr2, Cd34, Cd40lg, Cd44, Cd81, Cd9, Cdh3, Cdk1, Cdk5, Ceacam1, Cers2, Chst3, Clu, Cntf, Cntn1, …	TRUE	None Specific Cluster		150						2.12959e-11	{}	[Apoh, Cx3cl1, Fgf7, Gip, Grn, Igfbp1, Lox, Mdk, Mif, Serpine2, Spp1, Tff3, Tgfb1, Timp3]	48.1328	[Apoa1, Apoa4, Apoe, B4galt1, Cd40lg, Cst3, Dspp, Gdnf, Il1a, Il6, Plat, Serpinf2, Sparc, Tgfb3, Uts2]	51.8672
		male%20gonad%20development	male%20gonad%20development	GO:0008584					GO:0008584	GO_BiologicalProcess-EBI-UniProt-GOA_20.05.2019_00h00	male gonad development	[5, 6, 7, 8]	[Group21]	5	5	0.0366223	{Group21=9.817023510852808E-10}	[Cst3, Gdnf, Il1a, Insl3, Tnfsf10]	[Abcb1a, Abcb1b, Abcb4, Ace, Adam15, Adam1a, Adam2, Adam3a, Adam5, Adam6, Ahsg, Amhr2, Bik, Bok, Cbl, Ccnd1, Cftr, Col9a3, Cst3, Ctnna1, Ctsl, Cyp11a1, Cyp17a1, Cyp19a1, Cyp1b1, Esr1, Esr2, Fdps, Flna, Fstl3, Gata1, Gata3, Gdnf, Gfra1, Hmgcs1, Hmgcs2, Hnrnpa1, Hnrnpa2b1, Hsd17b10, Hsd17b3, Hsd3b1, Hsd3b2, Icam1, Il1a, Inha, Inhba, Inhbb, Insl3, Itgb1, Jag2, Kcne1, Kcnq1, Kdm3a, Kdm5a, Kdr, Lepr, …	FALSE	Specific for Cluster #2		200						0.0366223	{}	[]	0	[Cst3, Gdnf, Il1a, Insl3, Tnfsf10]	100
		54242	54242	54242	ENSRNOG00000011181	[P21961]	Cpa3	GENE-protein_coding	Cpa3		Cpa3		GO:0008237							ASSOCIATED_GENE			200		1.Extracellular	1.Extracellular, 3.Intra Cellular						0		100
		502736	502736	502736	ENSRNOG00000010463	[D3ZHS5]	Cpa4	GENE-protein_coding	Cpa4		Cpa4		GO:0008237							ASSOCIATED_GENE			200		1.Extracellular	1.Extracellular						0		100
		408212	408212	408212	ENSRNOG00000010467	[Q5U2W3]	Cpa5	GENE-protein_coding	Cpa5		Cpa5		GO:0008237							ASSOCIATED_GENE			100		1.Extracellular	1.Extracellular						100		0
		296959	296959	296959	ENSRNOG00000028092	[G3V976]	Cpa2	GENE-protein_coding	Cpa2		Cpa2		GO:0008237							ASSOCIATED_GENE			200		1.Extracellular	1.Extracellular						0		100
		296156	296156	296156	ENSRNOG00000021220	[D3ZW78]	Cpxm1	GENE-protein_coding	Cpxm1		Cpxm1		GO:0008237							ASSOCIATED_GENE			100		1.Extracellular	1.Extracellular						100		0
		metallopeptidase%20activity	metallopeptidase%20activity	GO:0008237					GO:0008237	GO_BiologicalProcess-EBI-UniProt-GOA_20.05.2019_00h00	metallopeptidase activity	[7, 8]	[Group08]	11	11.3402	1.55062e-06	{Group08=1.5506154259823096E-6}	[Cpa2, Cpa3, Cpa4, Cpa5, Cpxm1, Mmp12, Mmp13, Mmp16, Rarres1, Timp2, Timp3]	[Ace, Adam10, Adam15, Adam1a, Aebp1, Agbl5, Anpep, App, Astl, Brcc3, Bst2, Calm1, Cops5, Cpa1, Cpa2, Cpa3, Cpa4, Cpa5, Cpa6, Cpb1, Cpb2, Cpd, Cpe, Cpm, Cpn1, Cpq, Cpxm1, Cpxm2, Cpz, Dnpep, Dpep1, Ece2, Ecel1, Eif3h, Enpep, Erap1, Fetub, Ide, LOC103694864, Lnpep, Lvrn, Lxn, Mbtps2, Mep1a, Mep1b, Metap2, Mip, Mipep, Mme, Mmel1, Mmp1, Mmp10, Mmp11, Mmp12, Mmp13, Mmp14, Mmp15, Mmp16, Mmp17, Mmp19, Mm…	TRUE	None Specific Cluster		50						1.55062e-06	{}	[Cpa5, Cpxm1, Mmp13, Rarres1, Timp2, Timp3]	54.4033	[Cpa2, Cpa3, Cpa4, Mmp12, Mmp16]	45.5967
		regulation%20of%20blood%20pressure	regulation%20of%20blood%20pressure	GO:0008217					GO:0008217	GO_BiologicalProcess-EBI-UniProt-GOA_20.05.2019_00h00	regulation of blood pressure	[3, 5]	[Group22]	13	9.09091	2.21736e-06	{Group22=6.785803911967089E-8}	[Apln, Calca, Cartpt, Crh, Klk1, Klk6, Klk7, Mif, Nppb, Npy, Qrfp, Ren, Uts2]	[Abat, Ace, Ace2, Adamts16, Adipoq, Adm2, Adora1, Adra1a, Adra1b, Adra2b, Adrb1, Adrb2, Adrb3, Agt, Agtr1a, Agtr1b, Agtr2, Am2, Aoc3, Apln, Atp2b1, Atp5pf, Avp, Avpr1a, Avpr1b, Avpr2, Bdkrb1, Bdkrb2, C3ar1, Calca, Cartpt, Cd34, Cd36, Cnr1, Corin, Crh, Crhr2, Cyba, Cyp11b2, Dll1, Ece1, Edn1, Ednrb, Emp2, Enpep, Ephx2, F11r, F2r, F2rl1, Fat1, Ffar3, Gas6, Gch1, Gja1, Gja5, Glp1r, Gnas, Gpr37l1, Hba…	TRUE	Specific for Cluster #2		177.025						2.21736e-06	{}	[Crh, Klk1, Mif]	22.9754	[Apln, Calca, Cartpt, Klk6, Klk7, Nppb, Npy, Qrfp, Ren, Uts2]	77.0246
		25728	25728	25728	ENSRNOG00000018454	[P02650]	Apoe	GENE-protein_coding	Apoe		Apoe		GO:1901215							ASSOCIATED_GENE			200		1.Extracellular	1.Extracellular, 2.Plasma Membrane, 3.Intra Cellular, 5.Nucleus						0		100
		25080	25080	25080	ENSRNOG00000055909	[P02651]	Apoa4	GENE-protein_coding	Apoa4		Apoa4		GO:0098772							ASSOCIATED_GENE			200		1.Extracellular	1.Extracellular						0		100
		24530	24530	24530	ENSRNOG00000019573	[O35849]	Lcat	GENE-protein_coding	Lcat		Lcat		GO:0051384							ASSOCIATED_GENE			200		1.Extracellular	1.Extracellular						0		100
		cholesterol%20metabolic%20process	cholesterol%20metabolic%20process	GO:0008203					GO:0008203	GO_BiologicalProcess-EBI-UniProt-GOA_20.05.2019_00h00	cholesterol metabolic process	[5, 6]	[Group24]	4	7.54717	0.0159433	{Group24=5.775382857519207E-8}	[Apoa1, Apoa4, Apoe, Lcat]	[Acat2, Apoa1, Apoa2, Apoa4, Apoa5, Apoe, Ch25h, Cln8, Cyp11a1, Cyp11b1, Cyp11b2, Cyp11b3, Cyp27a1, Cyp46a1, Cyp51, Cyp7a1, Cyp7b1, Dgat2, Dhcr24, Dhcr7, Ebp, Fdft1, Fdps, Fdx1, Fgf1, Gba2, Hmgcr, Hsd17b4, Hsd17b7, Hsd3b7, Idi1, Lbr, Lcat, Lss, Mt3, Mvd, Mvk, Nsdhl, Pip4p1, Pmvk, Por, Sc5d, Scp2, Sec14l2, Soat1, Soat2, Sod1, Sqle, Srebf1, Sult2b1, Thrb, Tm7sf2, Ttc39b]	FALSE	Specific for Cluster #2		200						0.0159433	{}	[]	0	[Apoa1, Apoa4, Apoe, Lcat]	100
		81737	81737	81737	ENSRNOG00000019716	[A0A0G2JVQ7, A0A0G2JXV7, P18280]	Ntf3	GENE-protein_coding	Ntf3		Ntf3		GO:1901215							ASSOCIATED_GENE			100		1.Extracellular	1.Extracellular, 2.Plasma Membrane, 3.Intra Cellular						100		0
		66017	66017	66017	ENSRNOG00000000109	[Q9EST9]	Fgf20	GENE-protein_coding	Fgf20		Fgf20		GO:0098772							ASSOCIATED_GENE			100		1.Extracellular	1.Extracellular						100		0
		60662	60662	60662	ENSRNOG00000022631	[P48807]	Fgf5	GENE-protein_coding	Fgf5		Fgf5		GO:0098772							ASSOCIATED_GENE			200		1.Extracellular	1.Extracellular						0		100
		29313	29313	29313	ENSRNOG00000019138	[O88201]	Clec11a	GENE-protein_coding	Clec11a		Clec11a		GO:0098772							ASSOCIATED_GENE			100		1.Extracellular	1.Extracellular, 3.Intra Cellular						100		0
		growth%20factor%20activity	growth%20factor%20activity	GO:0008083					GO:0008083	GO_BiologicalProcess-EBI-UniProt-GOA_20.05.2019_00h00	growth factor activity	[4, 5, 6, 7]	[Group04]	14	24.5614	1.27314e-12	{Group04=1.2731362687152025E-12}	[Bmp2, Bmp3, Ccn2, Clec11a, Fgf20, Fgf5, Fgf7, Fgf9, Gdnf, Hgf, Igf1, Mdk, Ntf3, Vegfd]	[Ambn, Areg, Artn, Bdnf, Bmp2, Bmp3, Bmp4, Bmp6, Btc, Ccn2, Ccn3, Clec11a, Cntf, Csf3, Epgn, Ereg, Fgf1, Fgf14, Fgf20, Fgf5, Fgf7, Fgf9, Fgfr3, Gas6, Gdf9, Gdnf, Gh1, Hbegf, Hgf, Igf1, Il11, Il6r, Il7, Jag2, Lif, Mdk, Ngf, Nrtn, Ntf3, Ntf4, Osgin1, Osgin2, Pdgfa, Pdgfb, Pgf, Polr1a, Prom2, Pspn, Ptn, Reg1a, Rpa1, Tgfa, Vegfa, Vegfb, Vegfc, Vegfd, Zc3h12a]	TRUE	Specific for Cluster #1		64.154						1.27314e-12	{}	[Bmp3, Clec11a, Fgf20, Fgf7, Fgf9, Hgf, Mdk, Ntf3, Vegfd]	64.154	[Bmp2, Ccn2, Fgf5, Gdnf, Igf1]	35.846
		body%20fluid%20secretion	body%20fluid%20secretion	GO:0007589					GO:0007589	GO_BiologicalProcess-EBI-UniProt-GOA_20.05.2019_00h00	body fluid secretion	[4, 5]	[Group17]	8	8.69565	0.000279843	{Group17=7.372722169371249E-9}	[Mmp13, Prl2b1, Prl3c1, Prl3d1, Prl7a3, Prl7b1, Prl8a9, Sct]	[Abcb1a, Abcb1b, Abcb4, Adrb1, Alas2, Alox12b, Anxa2, Aprt, Aqp1, Atp7a, Atp7b, Bcat2, COX2, Cad, Cckar, Cdo1, Clcnka, Csn2, Csn3, Cyp27b1, Dbi, Dbp, Dffb, Dhodh, Erbb4, Foxb1, Gc, Got2, Hk2, Kitlg, LOC684107, Madd, Met, Mmp13, Mtx1, Muc4, Mycbp2, Ncoa1, Ncor1, Ncor2, Nka1, Npr3, Oas2, Olah, Oprk1, Oxt, Pam, Pmch, Postn, Ppat, Prl, Prl2a1, Prl2b1, Prl2c1, Prl3a1, Prl3b1, Prl3c1, Prl3d1, Prl3d4, P…	FALSE	None Specific Cluster		150						0.000279843	{}	[Mmp13, Prl2b1, Prl3d1, Prl8a9]	49.8567	[Prl3c1, Prl7a3, Prl7b1, Sct]	50.1433
		embryo%20implantation	embryo%20implantation	GO:0007566					GO:0007566	GO_BiologicalProcess-EBI-UniProt-GOA_20.05.2019_00h00	embryo implantation	[2, 3, 4, 5]	[Group03]	5	25	2.45035e-05	{Group03=2.4503450143343267E-5}	[Cst3, Fbln1, Mmp12, Serpine2, Stc1]	[Bsg, C1qbp, Cst3, Emp2, Fbln1, Igfbp7, Il11ra1, Itgb3, LOC100912649, Mmp12, Plau, Ppard, Ptgs2, Serpine2, Sod1, Sostdc1, Stc1, Stc2, Tgfbr1, Tgfbr2]	TRUE	Specific for Cluster #2		180.092						2.45035e-05	{}	[Serpine2]	19.9085	[Cst3, Fbln1, Mmp12, Stc1]	80.0915
		315191	315191	315191	ENSRNOG00000014137	[B1WC21, D3ZQ25]	Fbln1	GENE-protein_coding	Fbln1		Fbln1		GO:0044703							ASSOCIATED_GENE			200		1.Extracellular	1.Extracellular						0		100
		25662	25662	25662	ENSRNOG00000016957	[P12843]	Igfbp2	GENE-protein_coding	Igfbp2		Igfbp2		GO:0051384							ASSOCIATED_GENE			200		1.Extracellular	1.Extracellular, 2.Plasma Membrane, 3.Intra Cellular						0		100
		25040	25040	25040	ENSRNOG00000006306	[Q06145]	Gip	GENE-protein_coding	Gip		Gip		GO:0048678							ASSOCIATED_GENE			100		1.Extracellular	1.Extracellular, 3.Intra Cellular						100		0
		female%20pregnancy	female%20pregnancy	GO:0007565					GO:0007565	GO_BiologicalProcess-EBI-UniProt-GOA_20.05.2019_00h00	female pregnancy	[3, 4]	[Group11]	22	10.5769	3.30467e-11	{Group11=2.1222662300794547E-12}	[Agrp, Angpt2, Crhbp, Cst3, Fbln1, Fstl1, Gip, Igf1, Igfbp2, Mmp12, Ndp, Prl2b1, Prl3c1, Prl3d1, Prl7a3, Prl7b1, Prl8a9, Serpine2, Sfrp4, Stc1, Tgfb1, Tgfb3]	[Abcc2, Abcc8, Abcg2, Ace, Ace2, Adcy7, Adipor2, Adm, Adra2a, Adra2b, Adra2c, Adrb2, Agrp, Agt, Akap5, Akr1b1, Akr1c3, Alas2, Angpt2, Aqp2, Aqp4, Arg1, Arg2, Banf1, Bsg, C1qbp, Cad, Cald1, Cap1, Capn2, Ccl2, Cd36, Cd38, Cldn4, Clock, Cnr1, Comt, Corin, Crhbp, Cst3, Ctsl, Cuzd1, Cyp11a1, Cyp2d2, Cyp2d4, Cyp2j4, Cyp3a9, Dbp, Dffb, Dhodh, Dsg1, Dsg2, Emp2, Espn, Esr1, Ets1, Fas, Fat1, Fbln1, Fgfr1, …	FALSE	Specific for Cluster #2		163.769						3.30467e-11	{}	[Crhbp, Gip, Prl2b1, Prl3d1, Prl8a9, Serpine2, Sfrp4, Tgfb1]	36.2311	[Agrp, Angpt2, Cst3, Fbln1, Fstl1, Igf1, Igfbp2, Mmp12, Ndp, Prl3c1, Prl7a3, Prl7b1, Stc1, Tgfb3]	63.7689
		germ%20cell%20development	germ%20cell%20development	GO:0007281					GO:0007281	GO_BiologicalProcess-EBI-UniProt-GOA_20.05.2019_00h00	germ cell development	[3, 4, 5, 6]	[Group16]	6	6.12245	0.00921041	{Group16=2.1222662300794547E-12}	[Angpt2, Defb1, Insl3, Mdk, Spink2, Svs3b]	[Abhd2, Acrbp, Amh, Angpt2, Bsph1, Btg1, Capza3, Catsper2, Catsperd, Catsperz, Ccdc63, Ccnb1, Cdyl, Cfap157, Cfap44, Cftr, Chd5, Chn2, Cib1, Ddx25, Defb1, Dmrt1, Dnah1, Dpy19l2, Dync1h1, Dynll1, Ereg, Etv5, Fabp9, Fscn3, Galntl5, Gapdhs, Grb14, H1fnt, Hist1h2ba, Hormad1, Hoxc4, Insl3, Iqcg, Kif6, LOC100366231, LOC100911002, LOC100911047, LOC103690143, LOC103690322, Limk2, Marf1, Mdk, Mei4, Nme8, …	FALSE	Specific for Cluster #2		183.413						0.00921041	{}	[Mdk]	16.5872	[Angpt2, Defb1, Insl3, Spink2, Svs3b]	83.4128
		690369	690369	690369	ENSRNOG00000018706		Il15ra	GENE-protein_coding	Il15ra		Il15ra		GO:0007259							ASSOCIATED_GENE			200		2.Plasma Membrane	2.Plasma Membrane						0		100
		290655	290655	290655	ENSRNOG00000020030	[D3ZIV9]	Crlf1	GENE-protein_coding	Crlf1		Crlf1		GO:0050731							ASSOCIATED_GENE			200		1.Extracellular	1.Extracellular, 2.Plasma Membrane						0		100
		25313	25313	25313	ENSRNOG00000051964	[P07522]	Egf	GENE-protein_coding,retained_intron	Egf		Egf		GO:0060070							ASSOCIATED_GENE			100		1.Extracellular	1.Extracellular, 2.Plasma Membrane						100		0
		receptor%20signaling%20pathway%20via%20JAK-STAT	receptor%20signaling%20pathway%20via%20JAK-STAT	GO:0007259					GO:0007259	GO_BiologicalProcess-EBI-UniProt-GOA_20.05.2019_00h00	receptor signaling pathway via JAK-STAT	[5, 6, 7]	[Group17]	12	12.2449	2.20892e-07	{Group17=7.372722169371249E-9}	[Crlf1, Egf, Ghr, Ifna11, Il15ra, Il6, Prl2b1, Prl3c1, Prl3d1, Prl7a3, Prl7b1, Prl8a9]	[Adipor1, Ager, Agtr1a, Agtr1b, Aif1, Akr1b1, Arl2bp, Cntf, Crlf1, Csf1r, Cxcl6, Cyp1b1, Egf, Erbb4, F2r, Gh1, Ghr, Hcls1, Hdac1, Hdac2, Hes1, Hes5, Hmga2, Hnf4a, Hsf1, Ifna1, Ifna11, Ifna16l1, Ifna4, Ifnb1, Ifne, Ifng, Ifnk, Il13, Il15, Il15ra, Il23a, Il24, Il31ra, Il5, Il6, Il6r, Il6st, Irf1, Jak2, Jak3, Kit, Kitlg, LOC100911527, LOC100912314, LOC100912356, LOC103690314, LOC684107, Lep, Lepr, L…	TRUE	None Specific Cluster		150						2.20892e-07	{}	[Egf, Ifna11, Prl2b1, Prl3d1, Prl8a9]	41.5274	[Crlf1, Ghr, Il15ra, Il6, Prl3c1, Prl7a3, Prl7b1]	58.4726
		501121	501121	501121	ENSRNOG00000042646		Cfc1	GENE-protein_coding	Cfc1		Cfc1		GO:0071773							ASSOCIATED_GENE			100		1.Extracellular	1.Extracellular						100		0
		transmembrane%20receptor%20protein%20serine/threonine%20kinase%20signaling%20pathway	transmembrane%20receptor%20protein%20serine/threonine%20kinase%20signaling%20pathway	GO:0007178					GO:0007178	GO_BiologicalProcess-EBI-UniProt-GOA_20.05.2019_00h00	transmembrane receptor protein serine/threonine kinase signaling pathway	[5, 6, 7]	[Group26]	11	8.08823	4.05188e-05	{Group26=1.135392123207135E-12}	[Bmp2, Bmp3, Bmp5, Bmp8a, Bmp8b, Cfc1, Fstl1, Gdf5, Sfrp4, Tgfb1, Tgfb3]	[Acvr1, Acvr1b, Acvr1c, Acvr2a, Acvr2b, Acvrl1, Amhr2, Bambi, Bcl9l, Bmp10, Bmp15, Bmp2, Bmp3, Bmp4, Bmp5, Bmp6, Bmp7, Bmp8a, Bmp8b, Bmpr1a, Bmpr1b, Bmpr2, Capn5, Cav1, Ccl2, Ccn3, Cer1, Cers1, Cfc1, Cited2, Crb2, Creb1, Dand5, Dlx1, Dnm2, Dpy30, Dusp15, Dusp22, Eng, Espn, Fbxl15, Flcn, Foxd1, Fstl1, Furin, Gata4, Gata6, Gdf1, Gdf10, Gdf11, Gdf15, Gdf2, Gdf3, Gdf5, Gdf6, Gdf7, Gdf9, Got1, Grem1, …	FALSE	Specific for Cluster #1		63.5037						4.05188e-05	{}	[Bmp3, Bmp8a, Bmp8b, Cfc1, Gdf5, Sfrp4, Tgfb1]	63.5037	[Bmp2, Bmp5, Fstl1, Tgfb3]	36.4963
		290856	290856	290856	ENSRNOG00000030524	[Q6B328]	Defcr4	GENE-protein_coding	Defa24		Defa24		GO:0050830							ASSOCIATED_GENE			100		1.Extracellular	1.Extracellular						100		0
		102546758	102546758	102546758	ENSRNOG00000018831		Klk5	GENE-protein_coding	Klk5		Klk5		GO:0043062							ASSOCIATED_GENE			100		1.Extracellular	1.Extracellular, 3.Intra Cellular						100		0
		humoral%20immune%20response	humoral%20immune%20response	GO:0006959					GO:0006959	GO_BiologicalProcess-EBI-UniProt-GOA_20.05.2019_00h00	humoral immune response	[3]	[Group13]	6	7.22892	0.00413897	{Group13=8.991232006964793E-9}	[Defa24, Ifna11, Klk1, Klk5, Masp1, Pglyrp2]	[Aire, Apcs, Bpifa1, C1qbp, C3, C4a, C4b, Camp, Cd46, Cd55, Cd59, Cd69, Cd81, Cfb, Cfh, Col20a1, Cr1l, Crp, Cxcl1, Cxcl10, Cxcl11, Cxcl13, Cxcl2, Cxcl3, Cxcl6, Cxcl9, Defa11, Defa24, Defa5, Defa6, Defa8, Defa9, Defal1, Fcgrt, Galp, Gimap5, Iddm1, Iddm2, Ifna1, Ifna11, Ifna16l1, Ifna4, Ifnb1, Ifne, Ifng, Ifnk, Igh-6, Igll1, Klk1, Klk5, Klk5l, LOC100361706, LOC100911527, LOC100912314, LOC100912356,…	FALSE	Specific for Cluster #1		100						0.00413897	{}	[Defa24, Ifna11, Klk1, Klk5, Masp1, Pglyrp2]	100	[]	0
		neuropeptide%20hormone%20activity	neuropeptide%20hormone%20activity	GO:0005184					GO:0005184	GO_BiologicalProcess-EBI-UniProt-GOA_20.05.2019_00h00	neuropeptide hormone activity	[5, 6, 7, 8]	[Group22]	4	22.2222	0.000274465	{Group22=6.785803911967089E-8}	[Calca, Cck, Npy, Qrfp]	[Adcyap1, Avp, Calca, Cck, Cort, Gal, Ghrh, Hcrt, Npff, Npy, Oxt, Ppox, Ppy, Prlh, Pyy, Qrfp, Vip]	FALSE	Specific for Cluster #2		200						0.000274465	{}	[]	0	[Calca, Cck, Npy, Qrfp]	100
		681056	681056	681056	ENSRNOG00000024688	[D4AB34]	Fam132b	GENE-protein_coding	Erfe		Erfe		GO:0098772							ASSOCIATED_GENE			200		1.Extracellular	1.Extracellular						0		100
		64361	64361	64361	ENSRNOG00000016616	[Q9R006]	Prl7a2	GENE-protein_coding	Prl7a3		Prl7a3		GO:0098772							ASSOCIATED_GENE			200		1.Extracellular	1.Extracellular						0		100
		58937	58937	58937	ENSRNOG00000017203	[Q9QUL0]	Prl3c1	GENE-protein_coding	Prl3c1		Prl3c1		GO:0098772							ASSOCIATED_GENE			200		1.Extracellular	1.Extracellular						0		100
		53950	53950	53950	ENSRNOG00000050920		Prl3d1	GENE-protein_coding	Prl3d1		Prl3d1		GO:0098772							ASSOCIATED_GENE			100		1.Extracellular	1.Extracellular						100		0
		316842	316842	316842	ENSRNOG00000046202	[Q5RJL6]	Metrnl	GENE-protein_coding	Metrnl		Metrnl		GO:0098772							ASSOCIATED_GENE			100		1.Extracellular	1.Extracellular						100		0
		287151	287151	287151	ENSRNOG00000019692	[Q5Q0T9]	Metrn	GENE-protein_coding	Metrn		Metrn		GO:0098772							ASSOCIATED_GENE			200		1.Extracellular	1.Extracellular						0		100
		266804	266804	266804	ENSRNOG00000016742	[Q8CJ42]	Prl7b1	GENE-protein_coding	Prl7b1		Prl7b1		GO:0098772							ASSOCIATED_GENE			200		1.Extracellular	1.Extracellular						0		100
		25653	25653	25653	ENSRNOG00000016793	[A0A0F7RQR3, P04652]	Tshb	GENE-protein_coding	Tshb		Tshb		GO:0098772							ASSOCIATED_GENE			200		1.Extracellular	1.Extracellular, 3.Intra Cellular						0		100
		25582	25582	25582	ENSRNOG00000039001	[F1MAG1]	Agrp	GENE-protein_coding	Agrp		Agrp		GO:0098772							ASSOCIATED_GENE			200		1.Extracellular	1.Extracellular, 3.Intra Cellular						0		100
		25320	25320	25320	ENSRNOG00000014740	[P04563]	Gast	GENE-protein_coding	Gast		Gast		GO:0098772							ASSOCIATED_GENE			100		1.Extracellular	1.Extracellular						100		0
		25298	25298	25298	ENSRNOG00000019321	[P01355]	Cck	GENE-protein_coding	Cck		Cck		GO:0098772							ASSOCIATED_GENE			200		1.Extracellular	1.Extracellular						0		100
		24797	24797	24797	ENSRNOG00000001837	[P60042]	Sst	GENE-protein_coding	Sst		Sst		GO:0098772							ASSOCIATED_GENE			200		1.Extracellular	1.Extracellular						0		100
		24769	24769	24769	ENSRNOG00000017873	[P11384]	Sct	GENE-protein_coding	Sct		Sct		GO:0098772							ASSOCIATED_GENE			200		1.Extracellular	1.Extracellular						0		100
		24604	24604	24604	ENSRNOG00000009768	[F2W8A6, P07808]	Npy	GENE-protein_coding	Npy		Npy		GO:1901215							ASSOCIATED_GENE			200		1.Extracellular	1.Extracellular, 3.Intra Cellular						0		100
		24241	24241	24241	ENSRNOG00000011130	[A0A0G2JSX2, P01256, P01257]	Calca	GENE-protein_coding	Calca		Calca		GO:0098772							ASSOCIATED_GENE			200		1.Extracellular	1.Extracellular, 3.Intra Cellular						0		100
		192224	192224	192224	ENSRNOG00000017007	[Q9JKL9]	Prl2b1	GENE-protein_coding	Prl2b1		Prl2b1		GO:0098772							ASSOCIATED_GENE			100		1.Extracellular	1.Extracellular						100		0
		171406	171406	171406	ENSRNOG00000024843	[A0A0M6L0Y1, Q920I0]	Prl8a9	GENE-protein_coding	Prl8a9		Prl8a9		GO:0098772							ASSOCIATED_GENE			100		1.Extracellular	1.Extracellular						100		0
		108348071	108348071	108348071	ENSRNOG00000046473	[P83860]	Qrfp	GENE-protein_coding	Qrfp		Qrfp		GO:0098772							ASSOCIATED_GENE			200		1.Extracellular	1.Extracellular						0		100
		hormone%20activity	hormone%20activity	GO:0005179					GO:0005179	GO_BiologicalProcess-EBI-UniProt-GOA_20.05.2019_00h00	hormone activity	[4, 5, 6, 7]	[Group10]	24	30.3797	3.15682e-23	{Group10=3.198542334696903E-28}	[Agrp, Apln, Calca, Cck, Crh, Erfe, Fshb, Gast, Igf1, Metrn, Metrnl, Nppb, Npy, Prl2b1, Prl3c1, Prl3d1, Prl7a3, Prl7b1, Prl8a9, Pth, Qrfp, Sct, Sst, Tshb]	[Adcyap1, Adm2, Agrp, Agt, Am2, Apln, Avp, C1qtnf12, Calca, Cck, Cga, Cnp, Cort, Crh, Erfe, Fshb, Gal, Gast, Gcg, Gh1, Ghrh, Ghrl, Gnrh1, Gphb5, Hcrt, Iapp, Igf1, LOC684107, Lep, Lhb, Metrn, Metrnl, Npff, Nppa, Nppb, Nppc, Npy, Oxt, Postn, Ppox, Ppy, Prl, Prl2a1, Prl2b1, Prl2c1, Prl3a1, Prl3b1, Prl3c1, Prl3d1, Prl3d4, Prl4a1, Prl5a1, Prl5a2, Prl6a1, Prl7a3, Prl7a4, Prl7b1, Prl7d1, Prl8a2, Prl8a3,…	FALSE	Specific for Cluster #2		168.125						3.15682e-23	{}	[Crh, Fshb, Gast, Metrnl, Prl2b1, Prl3d1, Prl8a9, Pth]	31.8754	[Agrp, Apln, Calca, Cck, Erfe, Fshb, Igf1, Metrn, Nppb, Npy, Prl3c1, Prl7a3, Prl7b1, Qrfp, Sct, Sst, Tshb]	68.1246
		680931	680931	680931	ENSRNOG00000030155	[D3ZTI5]	Bmp8a	GENE-protein_coding	Bmp8a		Bmp8a		GO:0098772							ASSOCIATED_GENE			100		1.Extracellular	1.Extracellular						100		0
		679119	679119	679119	ENSRNOG00000033209	[D3ZWC5]	Bmp8b	GENE-protein_coding	Bmp8b		Bmp8b		GO:0098772							ASSOCIATED_GENE			100		1.Extracellular	1.Extracellular						100		0
		361749	361749	361749	ENSRNOG00000016456	[Q66H70]	Il33	GENE-protein_coding	Il33		Il33		GO:0098772							ASSOCIATED_GENE			100		1.Extracellular	1.Extracellular, 3.Intra Cellular						100		0
		315824	315824	315824	ENSRNOG00000010917		Bmp5	GENE-protein_coding	Bmp5		Bmp5		GO:0098772							ASSOCIATED_GENE			200		1.Extracellular	1.Extracellular						0		100
		25667	25667	25667	ENSRNOG00000002381	[P49002]	Bmp3	GENE-protein_coding	Bmp3		Bmp3		GO:0098772							ASSOCIATED_GENE			100		1.Extracellular	1.Extracellular						100		0
		252835	252835	252835	ENSRNOG00000050123	[M0RAY4]	Gdf5	GENE-protein_coding	Gdf5		Gdf5		GO:1901215							ASSOCIATED_GENE			100		1.Extracellular	1.Extracellular						100		0
		116996	116996	116996	ENSRNOG00000011680	[D4A4I9]	Il16	GENE-protein_coding	Il16		Il16		GO:0098772							ASSOCIATED_GENE			100		1.Extracellular	1.Extracellular, 2.Plasma Membrane, 3.Intra Cellular, 5.Nucleus						100		0
		cytokine%20activity	cytokine%20activity	GO:0005125					GO:0005125	GO_BiologicalProcess-EBI-UniProt-GOA_20.05.2019_00h00	cytokine activity	[4, 5, 6, 7]	[Group26]	14	11.5702	4.41709e-08	{Group26=1.135392123207135E-12}	[Bmp2, Bmp3, Bmp5, Bmp8a, Bmp8b, Cx3cl1, Gdf5, Ifna11, Il16, Il33, Il6, Ndp, Tgfb1, Tgfb3]	[Aimp1, Bmp10, Bmp15, Bmp2, Bmp3, Bmp4, Bmp5, Bmp6, Bmp7, Bmp8a, Bmp8b, Ccl1, Ccl11, Ccl12, Ccl17, Ccl19, Ccl2, Ccl20, Ccl21, Ccl22, Ccl24, Ccl25, Ccl26, Ccl27, Ccl28, Ccl3, Ccl4, Ccl5, Ccl6, Ccl7, Ccl9, Cers1, Clcf1, Cntf, Crlf2, Csf1, Csf2, Csf3, Ctf1, Ctf2, Cx3cl1, Cxcl1, Cxcl10, Cxcl11, Cxcl12, Cxcl13, Cxcl16, Cxcl2, Cxcl3, Cxcl6, Cxcl9, Epo, Espn, Gdf1, Gdf10, Gdf11, Gdf15, Gdf2, Gdf3, Gdf5,…	FALSE	Specific for Cluster #1		64.154						4.41709e-08	{}	[Bmp3, Bmp8a, Bmp8b, Cx3cl1, Gdf5, Ifna11, Il16, Il33, Tgfb1]	64.154	[Bmp2, Bmp5, Il6, Ndp, Tgfb3]	35.846
		serine-type%20endopeptidase%20inhibitor%20activity	serine-type%20endopeptidase%20inhibitor%20activity	GO:0004867					GO:0004867	GO_BiologicalProcess-EBI-UniProt-GOA_20.05.2019_00h00	serine-type endopeptidase inhibitor activity	[8, 9, 10, 11, 12]	[Group25]	11	17.1875	1.97447e-08	{Group25=2.4639523431238728E-14}	[Serpina10, Serpina1f, Serpina5, Serpine2, Serpinf2, Serpini1, Spink2, Spint1, Tfpi, Tfpi2, Wfdc15b]	[Agt, Ambp, Hrg, LOC100909605, LOC100911107, LOC103690041, LOC299277, LOC299282, LOC681544, RGD1565462, Serpina1, Serpina10, Serpina11, Serpina12, Serpina16, Serpina1f, Serpina3c, Serpina3m, Serpina3n, Serpina4, Serpina5, Serpina6, Serpina7, Serpina9, Serpinb10, Serpinb11, Serpinb12, Serpinb13, Serpinb1a, Serpinb1b, Serpinb2, Serpinb3, Serpinb3a, Serpinb5, Serpinb6a, Serpinb6b, Serpinb7, Serpinb8…	FALSE	Specific for Cluster #1		63.5037						1.97447e-08	{}	[Serpina10, Serpina1f, Serpina5, Serpine2, Serpini1, Tfpi, Tfpi2]	63.5037	[Serpinf2, Spink2, Spint1, Wfdc15b]	36.4963
		endopeptidase%20inhibitor%20activity	endopeptidase%20inhibitor%20activity	GO:0004866					GO:0004866	GO_BiologicalProcess-EBI-UniProt-GOA_20.05.2019_00h00	endopeptidase inhibitor activity	[7, 8, 9, 10, 11]	[Group25]	16	14.0351	2.59923e-10	{Group25=2.4639523431238728E-14}	[Cst3, Rarres1, Serpina10, Serpina1f, Serpina5, Serpine2, Serpinf2, Serpini1, Smr3a, Spink2, Spint1, Tfpi, Tfpi2, Timp2, Timp3, Wfdc15b]	[A2m, Agt, Ambp, Bcl2l1, Birc2, Birc3, Birc5, Birc6, Birc7, Bp196, Bst2, Cast, Cst3, Cst6, Csta, Cstb, Cyss, Dpep1, Fetub, Gas6, Hrg, Kng1, Kng2, Kng2l1, LOC100362978, LOC100909605, LOC100911107, LOC103690041, LOC297568, LOC299277, LOC299282, LOC681544, LOC689230, Lxn, Mt3, Mug1, Mug2, Ngf, Ngp, Pcsk1n, Pzp, RGD1565462, Rarres1, Reck, Serpina1, Serpina10, Serpina11, Serpina12, Serpina16, Serpina1…	FALSE	Specific for Cluster #1		62.3656						2.59923e-10	{}	[Rarres1, Serpina10, Serpina1f, Serpina5, Serpine2, Serpini1, Tfpi, Tfpi2, Timp2, Timp3]	62.3656	[Cst3, Serpinf2, Smr3a, Spink2, Spint1, Wfdc15b]	37.6344
		498341	498341	498341	ENSRNOG00000001949	[Q64371]	Smr3a	GENE-protein_coding	Smr3a		Smr3a		GO:0098772							ASSOCIATED_GENE			200		1.Extracellular	1.Extracellular						0		100
		25719	25719	25719	ENSRNOG00000007542	[P27682]	Scg5	GENE-protein_coding	Scg5		Scg5		GO:0098772							ASSOCIATED_GENE			100		1.Extracellular	1.Extracellular, 3.Intra Cellular						100		0
		25081	25081	25081	ENSRNOG00000045679	[P04639]	Apoa1	GENE-protein_coding	Apoa1		Apoa1		GO:0098772							ASSOCIATED_GENE			200		1.Extracellular	1.Extracellular, 3.Intra Cellular						0		100
		24207	24207	24207	ENSRNOG00000047503	[A0A0G2K8Q1]	Apoc3	GENE-protein_coding	Apoc3		Apoc3		GO:0098772							ASSOCIATED_GENE			100		1.Extracellular	1.Extracellular						100		0
		enzyme%20inhibitor%20activity	enzyme%20inhibitor%20activity	GO:0004857					GO:0004857	GO_BiologicalProcess-EBI-UniProt-GOA_20.05.2019_00h00	enzyme inhibitor activity	[5]	[Group25]	19	9.54774	4.29514e-09	{Group25=2.4639523431238728E-14}	[Apoa1, Apoc3, Cst3, Rarres1, Scg5, Serpina10, Serpina1f, Serpina5, Serpine2, Serpinf2, Serpini1, Smr3a, Spink2, Spint1, Tfpi, Tfpi2, Timp2, Timp3, Wfdc15b]	[A2m, Agt, Ahsg, Ambp, Angptl4, Anp32e, Anxa1, Anxa2, Anxa3, Apoa1, Apoa2, Apoc3, Arpp19, Atp5if1, Bcl2l1, Birc2, Birc3, Birc5, Birc6, Birc7, Bp196, Bst2, Cabin1, Calu, Camk2n1, Camk2n2, Cast, Cd46, Cd55, Cdkn1b, Cdkn2b, Cdkn2c, Clp1, Cpeb2, Cst3, Cst6, Csta, Cstb, Cyss, Dnajc3, Dpep1, Dynll1, Ensa, Fam122a, Fetub, Gas6, Gchfr, Gckr, Glmn, Gpc3, Gskip, Hexim1, Hexim2, Hnrnpc, Hrg, Hyal2, Inca1, I…	FALSE	Specific for Cluster #1		63.0244						4.29514e-09	{}	[Apoc3, Rarres1, Scg5, Serpina10, Serpina1f, Serpina5, Serpine2, Serpini1, Tfpi, Tfpi2, Timp2, Timp3]	63.0244	[Apoa1, Cst3, Serpinf2, Smr3a, Spink2, Spint1, Wfdc15b]	36.9755
		64023	64023	64023	ENSRNOG00000001827	[Q8CHN8]	Masp1	GENE-protein_coding	Masp1		Masp1		GO:0006959							ASSOCIATED_GENE			100		1.Extracellular	1.Extracellular, 3.Intra Cellular, 5.Nucleus						100		0
		408230	408230	408230	ENSRNOG00000028779	[F7FAP6, Q6IE43]	Wfdc15b	GENE-protein_coding	Wfdc15b		Wfdc15b		GO:0098772							ASSOCIATED_GENE			200		1.Extracellular	1.Extracellular						0		100
		316318	316318	316318	ENSRNOG00000014001	[D3ZR46]	Prss40	GENE-protein_coding	Prss40		Prss40		GO:0004252							ASSOCIATED_GENE			200		1.Extracellular	1.Extracellular, 3.Intra Cellular						0		100
		314406	314406	314406	ENSRNOG00000037762	[D4A4R7]	Serpina1f	GENE-protein_coding	Serpina1f		Serpina1f		GO:0098772							ASSOCIATED_GENE			100		1.Extracellular	1.Extracellular						100		0
		311331	311331	311331	ENSRNOG00000012811	[Q4V8Q2]	Spint1	GENE-protein_coding	Spint1		Spint1		GO:0098772							ASSOCIATED_GENE			200		2.Plasma Membrane	2.Plasma Membrane						0		100
		301027	301027	301027	ENSRNOG00000031971		Prss42	GENE-protein_coding	Prss42		Prss42		GO:0004252							ASSOCIATED_GENE			200		1.Extracellular	1.Extracellular						0		100
		29436	29436	29436	ENSRNOG00000005039	[Q02445, Q5PQU8]	Tfpi	GENE-protein_coding	Tfpi		Tfpi		GO:0098772							ASSOCIATED_GENE			100		1.Extracellular	1.Extracellular, 2.Plasma Membrane						100		0
		29366	29366	29366	ENSRNOG00000015461	[G3V7Z4, P07092]	Serpine2	GENE-protein_coding	Serpine2		Serpine2		GO:0098772							ASSOCIATED_GENE			100		1.Extracellular	1.Extracellular, 2.Plasma Membrane, 3.Intra Cellular						100		0
		287527	287527	287527	ENSRNOG00000003233	[Q68FT8]	Serpinf2	GENE-protein_coding	Serpinf2		Serpinf2		GO:0098772							ASSOCIATED_GENE			200		1.Extracellular	1.Extracellular						0		100
		287140	287140	287140	ENSRNOG00000018466	[D4ACZ0]	Prss34	GENE-protein_coding	Prss34		Prss34		GO:0004252							ASSOCIATED_GENE			100		1.Extracellular	1.Extracellular						100		0
		287136	287136	287136	ENSRNOG00000039405	[D4AEK6]	Prss29	GENE-protein_coding	Prss29		Prss29		GO:0004252							ASSOCIATED_GENE			200		1.Extracellular	1.Extracellular						0		100
		286926	286926	286926	ENSRNOG00000010513	[Q8CF99]	Tfpi2	GENE-protein_coding	Tfpi2		Tfpi2		GO:0098772							ASSOCIATED_GENE			100		1.Extracellular	1.Extracellular						100		0
		25692	25692	25692	ENSRNOG00000019018	[P19637]	Plat	GENE-protein_coding	Plat		Plat		GO:1901655							ASSOCIATED_GENE			200		1.Extracellular	1.Extracellular, 3.Intra Cellular						0		100
		24464	24464	24464	ENSRNOG00000014964	[P06866]	Hp	GENE-protein_coding	Hp		Hp		GO:0051384							ASSOCIATED_GENE			200		1.Extracellular	1.Extracellular, 3.Intra Cellular						0		100
		24332	24332	24332	ENSRNOG00000013628	[P00774]	Ela2	GENE-protein_coding	Cela2a		Cela2a		GO:0004252							ASSOCIATED_GENE			200		1.Extracellular	1.Extracellular						0		100
		171154	171154	171154	ENSRNOG00000050761	[Q62975]	Serpina10	GENE-protein_coding	Serpina10		Serpina10		GO:0098772							ASSOCIATED_GENE			100		1.Extracellular	1.Extracellular						100		0
		116459	116459	116459	ENSRNOG00000010248	[Q9JLD2]	Serpini1	GENE-protein_coding	Serpini1		Serpini1		GO:0098772							ASSOCIATED_GENE			100		1.Extracellular	1.Extracellular, 3.Intra Cellular						100		0
		serine-type%20endopeptidase%20activity	serine-type%20endopeptidase%20activity	GO:0004252					GO:0004252	GO_BiologicalProcess-EBI-UniProt-GOA_20.05.2019_00h00	serine-type endopeptidase activity	[8, 9]	[Group25]	20	13.6054	2.53368e-12	{Group25=2.4639523431238728E-14}	[Cela2a, Hgf, Hp, Masp1, Plat, Prss29, Prss34, Prss40, Prss42, Serpina10, Serpina1f, Serpina5, Serpine2, Serpinf2, Serpini1, Spink2, Spint1, Tfpi, Tfpi2, Wfdc15b]	[Acr, Agt, Ambp, Anxa8, Apeh, C1r, C1rl, C1s, Cela1, Cela2a, Cela3b, Cfd, Clpp, Cma1, Ctrb1, Ctsh, Dcbld1, Elane, F12, Furin, Gzmb, Habp2, Hgf, Hgfac, Hp, Hrg, Klk12, Klk1c12, Klk8, LOC100365995, LOC100909605, LOC100910418, LOC100911107, LOC100911216, LOC103690041, LOC286960, LOC299277, LOC299282, LOC681544, LOC683849, LOC685321, Masp1, Masp2, Mbtps1, Mcpt1, Mcpt1l1, Mcpt3, Mcpt4, Mmp8, Mst1, Par…	FALSE	None Specific Cluster		150						2.53368e-12	{}	[Hgf, Masp1, Prss34, Serpina10, Serpina1f, Serpina5, Serpine2, Serpini1, Tfpi, Tfpi2]	49.8567	[Cela2a, Hp, Plat, Prss29, Prss40, Prss42, Serpinf2, Spink2, Spint1, Wfdc15b]	50.1433
		310486	310486	310486	ENSRNOG00000037853	[Q58NB7]	Rarres1	GENE-protein_coding	Rarres1		Rarres1		GO:0098772							ASSOCIATED_GENE			100		1.Extracellular	1.Extracellular						100		0
		29543	29543	29543	ENSRNOG00000003148	[P30121]	Timp2	GENE-protein_coding	Timp2		Timp2		GO:0098772							ASSOCIATED_GENE			100		1.Extracellular	1.Extracellular						100		0
		25358	25358	25358	ENSRNOG00000004303	[Q4V8L0]	Timp3	GENE-protein_coding	Timp3		Timp3		GO:0098772							ASSOCIATED_GENE			100		1.Extracellular	1.Extracellular, 3.Intra Cellular						100		0
		metalloendopeptidase%20activity	metalloendopeptidase%20activity	GO:0004222					GO:0004222	GO_BiologicalProcess-EBI-UniProt-GOA_20.05.2019_00h00	metalloendopeptidase activity	[8, 9]	[Group08]	6	11.1111	0.00043966	{Group08=1.5506154259823096E-6}	[Mmp12, Mmp13, Mmp16, Rarres1, Timp2, Timp3]	[Adam10, Adam15, Astl, Bst2, Calm1, Ecel1, Fetub, Ide, LOC103694864, Lxn, Mbtps2, Mep1a, Mep1b, Mip, Mipep, Mme, Mmel1, Mmp1, Mmp10, Mmp11, Mmp12, Mmp13, Mmp14, Mmp15, Mmp16, Mmp17, Mmp19, Mmp1b, Mmp2, Mmp20, Mmp21, Mmp23, Mmp24, Mmp27, Mmp28, Mmp3, Mmp7, Mmp8, Mmp9, Ngf, Nln, Oma1, Picalm, Pitrm1, Rarres1, Rce1, Reck, Thop1, Timp1, Timp2, Timp3, Timp4, Trabd2b, Zmpste24]	FALSE	Specific for Cluster #1		66.5392						0.00043966	{}	[Mmp13, Rarres1, Timp2, Timp3]	66.5392	[Mmp12, Mmp16]	33.4608
		81683	81683	81683	ENSRNOG00000006589	[A0A0F7RQL3, P30904]	Mif	GENE-protein_coding	Mif		Mif		GO:0051384							ASSOCIATED_GENE			100		1.Extracellular	1.Extracellular, 3.Intra Cellular						100		0
		292852	292852	292852	ENSRNOG00000018664	[D3ZZY0]	Klk7	GENE-protein_coding	Klk7		Klk7		GO:0008217							ASSOCIATED_GENE			200		1.Extracellular	1.Extracellular, 3.Intra Cellular						0		100
		29245	29245	29245	ENSRNOG00000031927	[O54854]	Klk6	GENE-protein_coding	Klk6		Klk6		GO:0008217							ASSOCIATED_GENE			200		1.Extracellular	1.Extracellular, 3.Intra Cellular						0		100
		25105	25105	25105	ENSRNOG00000008141	[P13205]	Nppb	GENE-protein_coding	Nppb		Nppb		GO:0098772							ASSOCIATED_GENE			200		1.Extracellular	1.Extracellular, 3.Intra Cellular						0		100
		24715	24715	24715	ENSRNOG00000002937	[P08424]	Ren1	GENE-protein_coding	Ren		Ren		GO:0009617							ASSOCIATED_GENE			200		1.Extracellular	1.Extracellular, 3.Intra Cellular						0		100
		24523	24523	24523	ENSRNOG00000032857	[P36373]	Klk1	GENE-protein_coding	Klk1		Klk1		GO:0050729							ASSOCIATED_GENE			100		1.Extracellular	1.Extracellular, 3.Intra Cellular						100		0
		regulation%20of%20systemic%20arterial%20blood%20pressure	regulation%20of%20systemic%20arterial%20blood%20pressure	GO:0003073					GO:0003073	GO_BiologicalProcess-EBI-UniProt-GOA_20.05.2019_00h00	regulation of systemic arterial blood pressure	[4, 6]	[Group22]	8	11.7647	3.2409e-05	{Group22=6.785803911967089E-8}	[Crh, Klk1, Klk6, Klk7, Mif, Nppb, Ren, Uts2]	[Ace, Ace2, Adamts16, Adora1, Adra1a, Adra1b, Adrb1, Adrb2, Adrb3, Agt, Agtr1a, Agtr1b, Agtr2, Avp, Avpr1a, Avpr1b, Avpr2, Cd36, Corin, Crh, Cyba, Emp2, Enpep, F2r, F2rl1, Fat1, Gas6, Gja1, Gja5, Gpr37l1, Hsd11b2, Kl, Klk1, Klk10, Klk12, Klk1b3, Klk1c10, Klk1c12, Klk1c2, Klk1c3, Klk1c6, Klk1c9, Klk5l, Klk6, Klk7, Klk8, Klk9, Klkb1, Mif, Nkx2-1, Nppa, Nppb, Nr2f2, Ntsr1, Olr59, Oxtr, Pde4d, Pdgfb,…	FALSE	Specific for Cluster #2		162.634						3.2409e-05	{}	[Crh, Klk1, Mif]	37.3658	[Klk6, Klk7, Nppb, Ren, Uts2]	62.6342
		83687	83687	83687	ENSRNOG00000013768	[O89117]	Defb1	GENE-protein_coding	Defb1		Defb1		GO:0050830							ASSOCIATED_GENE			200		1.Extracellular	1.Extracellular, 2.Plasma Membrane						0		100
		65051	65051	65051	ENSRNOG00000009855	[F7EMJ6, Q66HL5]	Serpina5	GENE-protein_coding	Serpina5		Serpina5		GO:0098772							ASSOCIATED_GENE			100		1.Extracellular	1.Extracellular, 2.Plasma Membrane, 3.Intra Cellular						100		0
		408234	408234	408234	ENSRNOG00000047065	[Q6IE49]	Spink2	GENE-protein_coding	Spink2		Spink2		GO:0098772							ASSOCIATED_GENE			200		1.Extracellular	1.Extracellular, 3.Intra Cellular						0		100
		296354	296354	296354	ENSRNOG00000048418	[D3ZAT0]	Svs3b	GENE-protein_coding	Svs3b		Svs3b		GO:0044703							ASSOCIATED_GENE			200		1.Extracellular	1.Extracellular						0		100
		29348	29348	29348	ENSRNOG00000009425	[G3V775, Q02195]	Fgf7	GENE-protein_coding	Fgf7		Fgf7		GO:0098772							ASSOCIATED_GENE			100		1.Extracellular	1.Extracellular, 3.Intra Cellular						100		0
		25524	25524	25524	ENSRNOG00000000571	[P10960, Q6P7A4]	Psap	GENE-protein_coding	Psap		Psap		GO:0048608							ASSOCIATED_GENE			200		1.Extracellular	1.Extracellular, 3.Intra Cellular						0		100
		25453	25453	25453	ENSRNOG00000012819	[A7UGJ1, Q07731]	Gdnf	GENE-protein_coding	Gdnf		Gdnf		GO:1901655							ASSOCIATED_GENE			200		1.Extracellular	1.Extracellular						0		100
		25447	25447	25447	ENSRNOG00000004898	[B5DEM1, P18427]	Fshb	GENE-protein_coding	Fshb		Fshb		GO:0098772							ASSOCIATED_GENE			200		1.Extracellular	1.Extracellular, 3.Intra Cellular						100		100
		25307	25307	25307	ENSRNOG00000005195	[P14841]	Cst3	GENE-protein_coding	Cst3		Cst3		GO:0098772							ASSOCIATED_GENE			200		1.Extracellular	1.Extracellular, 2.Plasma Membrane, 3.Intra Cellular, 4.Nuclear Membrane, 5.Nucleus						0		100
		24775	24775	24775	ENSRNOG00000011357	[A0A0H2UHJ0, P08689]	Abpa	GENE-protein_coding	Shbg		Shbg		GO:0044703							ASSOCIATED_GENE			100		1.Extracellular	1.Extracellular						100		0
		246775	246775	246775	ENSRNOG00000013269	[E9PU84]	Tnfsf10	GENE-protein_coding	Tnfsf10		Tnfsf10		GO:0048608							ASSOCIATED_GENE			200		1.Extracellular	1.Extracellular, 2.Plasma Membrane						0		100
		114215	114215	114215	ENSRNOG00000018757	[Q9WUK0]	Insl3	GENE-protein_coding	Insl3		Insl3		GO:0048608							ASSOCIATED_GENE			200		1.Extracellular	1.Extracellular, 3.Intra Cellular						0		100
		developmental%20process%20involved%20in%20reproduction	developmental%20process%20involved%20in%20reproduction	GO:0003006					GO:0003006	GO_BiologicalProcess-EBI-UniProt-GOA_20.05.2019_00h00	developmental process involved in reproduction	[2, 3]	[Group11, Group16, Group21]	21	5.9322	2.29484e-06	{Group11=2.1222662300794547E-12, Group16=2.1222662300794547E-12, Group21=9.817023510852808E-10}	[Angpt2, Cst3, Defb1, Fgf7, Fshb, Fstl1, Gdnf, Il1a, Insl3, Mdk, Mmp12, Mmp13, Ndp, Psap, Serpina5, Sfrp4, Shbg, Spink2, Stc1, Svs3b, Tnfsf10]	[A2m, Abcb1a, Abcb1b, Abcb4, Abhd2, Ace, Acrbp, Acsbg1, Acvr1b, Acvr1c, Adam15, Adam1a, Adam2, Adam3a, Adam5, Adam6, Adcyap1, Adcyap1r1, Ahr, Ahsg, Amh, Amhr2, Angpt1, Angpt2, Anxa1, Ar, Arrb1, Arrb2, Arrb2-ps, Bax, Bcl2, Bcl2l1, Bik, Bmp4, Bok, Bsg, Bsph1, Btg1, Capn5, Capza3, Casp12, Casp2, Casp3, Catsper2, Catsperd, Catsperz, Cbl, Cbr1, Cbx7, Ccdc182, Ccdc63, Ccnb1, Ccnd1, Ccnd2, Ccne1, Cd36, …	TRUE	Specific for Cluster #2		168.306						2.29484e-06	{}	[Fgf7, Fshb, Mdk, Mmp13, Serpina5, Sfrp4, Shbg]	31.694	[Angpt2, Cst3, Defb1, Fshb, Fstl1, Gdnf, Il1a, Insl3, Mmp12, Ndp, Psap, Spink2, Stc1, Svs3b, Tnfsf10]	68.306
		81648	81648	81648	ENSRNOG00000012703	[P01143]	Crh	GENE-protein_coding	Crh		Crh		GO:1903531							ASSOCIATED_GENE			100		1.Extracellular	1.Extracellular, 3.Intra Cellular						100		0
		29625	29625	29625	ENSRNOG00000017890	[O35761]	Crhbp	GENE-protein_coding	Crhbp		Crhbp		GO:1903531							ASSOCIATED_GENE			100		1.Extracellular	1.Extracellular, 3.Intra Cellular						100		0
		negative%20regulation%20of%20peptide%20secretion	negative%20regulation%20of%20peptide%20secretion	GO:0002792					GO:0002792	GO_BiologicalProcess-EBI-UniProt-GOA_20.05.2019_00h00	negative regulation of peptide secretion	[4, 5, 6, 7, 8, 9]	[Group14]	7	9.58904	0.000370018	{Group14=3.6506999930642145E-5}	[Cartpt, Crh, Crhbp, Cx3cl1, Il10, Il6, Uts2]	[Abcc8, Adra2a, Anxa1, Anxa5, C5ar2, Cartpt, Ccn3, Cd200, Cd200r1, Cd34, Chga, Cptp, Crh, Crhbp, Crhr2, Cx3cl1, Drd2, Eny2, F2r, Fam3d, Ffar4, Gas6, Ghrl, Ghsr, Hadh, Hdac1, Hmgcr, Idh2, Ier3, Il10, Il6, Inhbb, Irs1, Jagn1, Kcnb1, Kcnq1, Lgr4, Madd, Map4k4, Midn, Mt2A, Mtnr1a, Mtnr1b, Nos1, Npff, Nucb2, Oprm1, Pde1c, Pde3b, Pde4c, Pde8b, Pim3, Plppr4, Ppp1r11, Ppp3ca, Prkn, Psmd9, Ptger3, Ptger4,…	FALSE	None Specific Cluster		150						0.000370018	{}	[Crh, Crhbp, Cx3cl1]	42.7169	[Cartpt, Il10, Il6, Uts2]	57.2831
		690388	690388	690388	ENSRNOG00000016798	[D3ZLB5]	Pla2g2f	GENE-protein_coding	Pla2g2f		Pla2g2f		GO:0050670							ASSOCIATED_GENE			100		1.Extracellular	1.Extracellular						100		0
		298579	298579	298579	ENSRNOG00000016826	[Q5BK35]	Pla2g2d	GENE-protein_coding	Pla2g2d		Pla2g2d		GO:0050670							ASSOCIATED_GENE			200		1.Extracellular	1.Extracellular						0		100
		25325	25325	25325	ENSRNOG00000004647	[P29456]	Il10	GENE-protein_coding	Il10		Il10		GO:1903531							ASSOCIATED_GENE			200		1.Extracellular	1.Extracellular						0		100
		negative%20regulation%20of%20leukocyte%20activation	negative%20regulation%20of%20leukocyte%20activation	GO:0002695					GO:0002695	GO_BiologicalProcess-EBI-UniProt-GOA_20.05.2019_00h00	negative regulation of leukocyte activation	[3, 4, 5, 6]	[Group12, Group27]	7	9.72222	0.000339761	{Group12=5.290758862103218E-5, Group27=6.757784040731322E-9}	[Cx3cl1, Grn, Il10, Mdk, Pglyrp2, Pla2g2d, Pla2g2f]	[Anxa1, Bank1, Bmp4, Ccr2, Cd274, Cd300lf, Cd80, Cd86, Ceacam1, Cebpb, Cnr1, Cnr2, Ctla4, Cx3cl1, Da2-19, Dusp3, Enpp3, Fer, Ffar3, Fgl1, Gal, Gimap5, Gnrh1, Gper1, Grn, Hmox1, Iddm1, Iddm2, Il10, Il4, Irf1, Jak3, Kng1, Kng2, Kng2l1, LOC688090, Lag3, Lgals9, Lrfn5, Lyn, Mdk, Milr1, Mpp3, Nr1d1, P22k15, Pag1, Pcdha4, Pdcd1lg2, Pglyrp1, Pglyrp2, Pglyrp3, Pglyrp3b, Pglyrp4, Pla2g2d, Pla2g2f, Ptpn2, …	TRUE	Specific for Cluster #1		71.3115						0.000339761	{}	[Cx3cl1, Grn, Mdk, Pglyrp2, Pla2g2f]	71.3115	[Il10, Pla2g2d]	28.6885
		89808	89808	89808	ENSRNOG00000016326	[O55145, Q6IRF7]	Cx3cl1	GENE-protein_coding	Cx3cl1		Cx3cl1		GO:1903531							ASSOCIATED_GENE			100		1.Extracellular	1.Extracellular, 2.Plasma Membrane, 3.Intra Cellular						100		0
		24493	24493	24493	ENSRNOG00000004575	[P16598]	Il1a	GENE-protein_coding	Il1a		Il1a		GO:0051930							ASSOCIATED_GENE			200		1.Extracellular	1.Extracellular, 2.Plasma Membrane, 3.Intra Cellular						0		100
		positive%20regulation%20of%20leukocyte%20migration	positive%20regulation%20of%20leukocyte%20migration	GO:0002687					GO:0002687	GO_BiologicalProcess-EBI-UniProt-GOA_20.05.2019_00h00	positive regulation of leukocyte migration	[3, 4, 5, 6, 7, 8]	[Group27]	5	7.69231	0.0066912	{Group27=6.757784040731322E-9}	[Cx3cl1, Il1a, Mdk, Tgfb1, Vegfd]	[Aif1, Aoc3, Bdkrb1, C1qbp, Capn1, Ccl12, Ccl2, Ccl27, Ccl3, Ccl5, Ccr2, Ccr6, Cd74, Cd99, Cd99l2, Cmklr1, Cx3cl1, Cxcl10, Cxcl17, Cxcr2, Edn1, Ednra, Ednrb, Elane, Espn, F7, Fadd, Il1a, Il1b, Il4, Itga2, Itga2b, Itga4, Itgb3, Madcam1, Mdk, Mmp9, Mstn, Nckap1l, P2rx4, P2ry12, Pawr, Pdgfd, Pecam1, Pgf, Ptafr, Ptger3, Ptger4, Ptk2b, Ptn, RGD1559441, Rhoa, Ripor2, Sell, Spn, Tacr1, Tgfb1, Tnfrsf14, …	FALSE	Specific for Cluster #1		79.9081						0.0066912	{}	[Cx3cl1, Mdk, Tgfb1, Vegfd]	79.9081	[Il1a]	20.0918
		25633	25633	25633	ENSRNOG00000006873	[P21704]	Dnase1	GENE-protein_coding	Dnase1		Dnase1		GO:0050727							ASSOCIATED_GENE			100		1.Extracellular	1.Extracellular, 3.Intra Cellular, 5.Nucleus						100		0
		leukocyte%20activation%20involved%20in%20immune%20response	leukocyte%20activation%20involved%20in%20immune%20response	GO:0002366					GO:0002366	GO_BiologicalProcess-EBI-UniProt-GOA_20.05.2019_00h00	leukocyte activation involved in immune response	[3, 4]	[Group12, Group27]	7	7.86517	0.00122185	{Group12=5.290758862103218E-5, Group27=6.757784040731322E-9}	[Dnase1, Grn, Ifna11, Il6, Mdk, Pglyrp2, Tgfb1]	[Anxa1, Batf, Btk, Cbl, Ccl3, Ccr2, Cd180, Cd81, Cd86, Ceacam1, Chga, Crhr1, Da2-19, Dll1, Dnase1, Dnase1l3, Ehhadh, Enpp3, F2rl1, Fcer1g, Fer, Fes, Fgr, Gab2, Gapt, Gata1, Gata2, Gpr183, Grn, Hmox1, Ifna1, Ifna11, Ifna16l1, Ifna4, Ifnb1, Ifne, Ifnk, Il12b, Il12rb2, Il23a, Il27, Il6, Jak3, Kars, LOC100911527, LOC100912314, LOC100912356, LOC103690314, Lbp, Lfng, Lyn, Mdk, Milr1, Ms4a2, Nbn, Notch2…	FALSE	Specific for Cluster #1		85.644						0.00122185	{}	[Dnase1, Grn, Ifna11, Mdk, Pglyrp2, Tgfb1]	85.644	[Il6]	14.356
		299567	299567	299567	ENSRNOG00000042318		Pglyrp2	GENE-protein_coding	Pglyrp2		Pglyrp2		GO:0050830							ASSOCIATED_GENE			100		1.Extracellular	1.Extracellular						100		0
		298211	298211	298211	ENSRNOG00000058501	[F1LU02]	Ifna11	GENE-protein_coding	Ifna11		Ifna11		GO:0098772							ASSOCIATED_GENE			100		1.Extracellular	1.Extracellular						100		0
		24498	24498	24498	ENSRNOG00000010278	[P20607]	Il6	GENE-protein_coding	Il6		Il6		GO:1903531							ASSOCIATED_GENE			200		1.Extracellular	1.Extracellular, 2.Plasma Membrane, 3.Intra Cellular						0		100
		lymphocyte%20activation%20involved%20in%20immune%20response	lymphocyte%20activation%20involved%20in%20immune%20response	GO:0002285					GO:0002285	GO_BiologicalProcess-EBI-UniProt-GOA_20.05.2019_00h00	lymphocyte activation involved in immune response	[4, 5]	[Group12]	5	9.09091	0.00326552	{Group12=5.290758862103218E-5}	[Ifna11, Il6, Mdk, Pglyrp2, Tgfb1]	[Anxa1, Batf, Cd180, Cd81, Cd86, Ceacam1, Da2-19, Dll1, F2rl1, Fcer1g, Gapt, Gpr183, Ifna1, Ifna11, Ifna16l1, Ifna4, Ifnb1, Ifne, Ifnk, Il12b, Il12rb2, Il23a, Il27, Il6, Jak3, LOC100911527, LOC100912314, LOC100912356, LOC103690314, Lfng, Mdk, Nbn, Notch2, Pglyrp1, Pglyrp2, Pglyrp3, Pglyrp3b, Pglyrp4, Prkcz, Ptger4, Ptk2b, RGD1559679, RGD1560539, RGD1564897, Rnf168, Rnf8, Spn, Stat3, Tfrc, Tgfb1, …	FALSE	Specific for Cluster #1		79.9081						0.00326552	{}	[Ifna11, Mdk, Pglyrp2, Tgfb1]	79.9081	[Il6]	20.0918
		25444	25444	25444	ENSRNOG00000011471	[P36364]	Fgf9	GENE-protein_coding	Fgf9		Fgf9		GO:1901342							ASSOCIATED_GENE			100		1.Extracellular	1.Extracellular, 3.Intra Cellular						100		0
		116641	116641	116641	ENSRNOG00000018046	[Q6IN24]	Lgals8	GENE-protein_coding	Lgals8		Lgals8		GO:0001944							ASSOCIATED_GENE			100		3.Intra Cellular	3.Intra Cellular						100		0
		vasculature%20development	vasculature%20development	GO:0001944					GO:0001944	GO_BiologicalProcess-EBI-UniProt-GOA_20.05.2019_00h00	vasculature development	[4, 5, 6, 7]	[Group23]	18	7.31707	6.3984e-07	{Group23=8.204127450499713E-9}	[Angpt2, Apln, Ccn2, Ecm1, Egfl7, Eln, Fgf9, Grn, Hgf, Lgals3, Lgals8, Lox, Loxl2, Mdk, Thbs1, Thbs2, Uts2, Vegfd]	[Abcc8, Ace, Add1, Adgra2, Adgrg1, Adrb2, Aggf1, Agt, Aimp1, Amot, Amotl2, Angpt1, Angpt2, Anxa1, Anxa2, Apln, Aplnr, Apold1, Aqp1, Bmp4, Btg1, C3ar1, Calcrl, Camp, Ccl5, Ccn1, Ccn2, Ccn3, Ccr2, Ccr3, Cd34, Cd36, Cd44, Cdc42, Cdh13, Cdh2, Ceacam1, Cflar, Chi3l1, Cib1, Clic4, Cma1, Cnmd, Col18a1, Col1a1, Col23a1, Col4a4, Ctsh, Cx3cr1, Cxcl10, Cxcr2, Cxcr3, Cxcr4, Cybb, Cyp1b1, Cysltr1, Cysltr2, Da…	TRUE	Specific for Cluster #1		66.5392						6.3984e-07	{}	[Ecm1, Egfl7, Eln, Fgf9, Grn, Hgf, Lgals3, Lgals8, Lox, Mdk, Thbs1, Vegfd]	66.5392	[Angpt2, Apln, Ccn2, Loxl2, Thbs2, Uts2]	33.4608
		114487	114487	114487	ENSRNOG00000051905	[Q2IBD1]	Wnt2	GENE-protein_coding	Wnt2		Wnt2		GO:0050679							ASSOCIATED_GENE			100		1.Extracellular	1.Extracellular, 2.Plasma Membrane, 3.Intra Cellular						100		0
		positive%20regulation%20of%20endothelial%20cell%20proliferation	positive%20regulation%20of%20endothelial%20cell%20proliferation	GO:0001938					GO:0001938	GO_BiologicalProcess-EBI-UniProt-GOA_20.05.2019_00h00	positive regulation of endothelial cell proliferation	[4, 5, 6, 7]	[Group20, Group23]	6	12.2449	0.000256912	{Group20=6.403729133017458E-7, Group23=8.204127450499713E-9}	[Bmp2, Ecm1, Igf1, Mdk, Vegfd, Wnt2]	[Adora2b, Akt1, Aplnr, Arg1, Bmp2, Bmp4, Capza2, Cav1, Cav2, Ccl2, Cftr, Cxcl12, Cyba, Ecm1, Emc10, Espn, Ghrl, Ghsr, Htr2b, Igf1, Igf2, Jcad, Kdr, Kng1, Kng2, Kng2l1, LOC100912649, LOC103690035, Mdk, Met, Mtor, Nrarp, Pdgfb, Pgf, Prkca, Prkd2, Rictor, Rptor, ST7, Scg2, Sema5a, Srl, Tgfbr1, Vegfa, Vegfb, Vegfc, Vegfd, Vip, Wnt2]	FALSE	Specific for Cluster #1		66.5392						0.000256912	{}	[Ecm1, Mdk, Vegfd, Wnt2]	66.5392	[Bmp2, Igf1]	33.4608
		81801	81801	81801	ENSRNOG00000015075	[P97574]	Stc1	GENE-protein_coding	Stc1		Stc1		GO:0071385							ASSOCIATED_GENE			200		1.Extracellular	1.Extracellular, 2.Plasma Membrane, 3.Intra Cellular						0		100
		363443	363443	363443	ENSRNOG00000002960	[D3ZEP2]	Ndp	GENE-protein_coding	Ndp		Ndp		GO:0098772							ASSOCIATED_GENE			200		1.Extracellular	1.Extracellular						0		100
		117033	117033	117033	ENSRNOG00000030187	[Q63341, R9PXT7]	Mmp12	GENE-protein_coding	Mmp12		Mmp12		GO:0050679							ASSOCIATED_GENE			200		1.Extracellular	1.Extracellular, 2.Plasma Membrane, 3.Intra Cellular						0		100
		placenta%20development	placenta%20development	GO:0001890					GO:0001890	GO_BiologicalProcess-EBI-UniProt-GOA_20.05.2019_00h00	placenta development	[4, 5, 6, 7]	[Group21]	5	10	0.00214151	{Group21=9.817023510852808E-10}	[Fstl1, Mmp12, Ndp, Sfrp4, Stc1]	[Abcb1a, Abcb1b, Abcb4, Bsg, Cd36, Cited1, Ctsl, Cul7, Cyp4a1, Dcn, E2f7, E2f8, Esr1, Fat1, Fstl1, Gcm1, Ghrl, Ghsr, Gja1, Gjb2, Igf2, LOC100909913, LOC100912649, LOC290704, Lef1, Mapk1, Mapk3, Mc2r, Men1, Mme, Mmp12, Ndp, Palld, Pdgfb, Pla2g4a, Plac1, Plk4, Ppard, Ptgs2, Ptn, Rxra, Serpine1, Sfrp4, Stc1, Stc2, Stox2, Tex19.1, Tex19.2, Txnrd1, Vim]	FALSE	Specific for Cluster #2		180.092						0.00214151	{}	[Sfrp4]	19.9085	[Fstl1, Mmp12, Ndp, Stc1]	80.0915
		89805	89805	89805	ENSRNOG00000016696	[O35462]	Angpt2	GENE-protein_coding	Angpt2		Angpt2		GO:1901342							ASSOCIATED_GENE			200		1.Extracellular	1.Extracellular, 2.Plasma Membrane, 3.Intra Cellular						0		100
		83781	83781	83781	ENSRNOG00000010645	[P08699]	Lgals3	GENE-protein_coding	Lgals3		Lgals3		GO:1901342							ASSOCIATED_GENE			100		1.Extracellular	1.Extracellular, 2.Plasma Membrane, 3.Intra Cellular, 5.Nucleus						100		0
		64032	64032	64032	ENSRNOG00000015036	[Q9R1E9]	Ctgf	GENE-protein_coding	Ccn2		Ccn2		GO:0098772							ASSOCIATED_GENE			200		1.Extracellular	1.Extracellular, 3.Intra Cellular						0		100
		58812	58812	58812	ENSRNOG00000003984	[Q9R0R3]	Apln	GENE-protein_coding	Apln		Apln		GO:0098772							ASSOCIATED_GENE			200		1.Extracellular	1.Extracellular, 3.Intra Cellular						0		100
		445442	445442	445442	ENSRNOG00000045829	[Q71SA3]	Thbs1	GENE-protein_coding	Thbs1		Thbs1		GO:1901342							ASSOCIATED_GENE			100		1.Extracellular	1.Extracellular, 2.Plasma Membrane, 3.Intra Cellular						100		0
		360457	360457	360457	ENSRNOG00000003587	[G3V9S8, O35251]	Figf	GENE-protein_coding	Vegfd		Vegfd		GO:1901342							ASSOCIATED_GENE			100		1.Extracellular	1.Extracellular						100		0
		292406	292406	292406	ENSRNOG00000010529	[D4A2G6]	Thbs2	GENE-protein_coding	Thbs2		Thbs2		GO:1901342							ASSOCIATED_GENE			200		1.Extracellular	1.Extracellular, 3.Intra Cellular						0		100
		29180	29180	29180	ENSRNOG00000018393	[Q9QZQ4]	Uts2	GENE-protein_coding	Uts2		Uts2		GO:1903531							ASSOCIATED_GENE			200		1.Extracellular	1.Extracellular						0		100
		29143	29143	29143	ENSRNOG00000021031	[F1LMP7, G3V8V1, P23785, Q6IN42]	Grn	GENE-protein_coding	Grn		Grn		GO:1901342							ASSOCIATED_GENE			100		1.Extracellular	1.Extracellular, 2.Plasma Membrane, 3.Intra Cellular						100		0
		25043	25043	25043	ENSRNOG00000001469	[D4A9U4, Q99372]	Eln	GENE-protein_coding	Eln		Eln		GO:1901655							ASSOCIATED_GENE			100		1.Extracellular	1.Extracellular						100		0
		24914	24914	24914	ENSRNOG00000014426	[P16636]	Lox	GENE-protein_coding	Lox		Lox		GO:0085029							ASSOCIATED_GENE			100		1.Extracellular	1.Extracellular, 3.Intra Cellular						100		0
		245963	245963	245963	ENSRNOG00000019388	[Q6AZ60]	Egfl7	GENE-protein_coding	Egfl7		Egfl7		GO:0048514							ASSOCIATED_GENE			100		1.Extracellular	1.Extracellular						100		0
		24446	24446	24446	ENSRNOG00000007027	[P17945]	Hgf	GENE-protein_coding	Hgf		Hgf		GO:1901342							ASSOCIATED_GENE			100		1.Extracellular	1.Extracellular						100		0
		116662	116662	116662	ENSRNOG00000021166	[Q62894]	Ecm1	GENE-protein_coding	Ecm1		Ecm1		GO:1901342							ASSOCIATED_GENE			100		1.Extracellular	1.Extracellular						100		0
		blood%20vessel%20development	blood%20vessel%20development	GO:0001568					GO:0001568	GO_BiologicalProcess-EBI-UniProt-GOA_20.05.2019_00h00	blood vessel development	[3, 5, 6, 7, 8]	[Group23]	16	6.83761	6.51145e-06	{Group23=8.204127450499713E-9}	[Angpt2, Apln, Ccn2, Ecm1, Egfl7, Eln, Grn, Hgf, Lgals3, Lox, Loxl2, Mdk, Thbs1, Thbs2, Uts2, Vegfd]	[Abcc8, Ace, Add1, Adgra2, Adgrg1, Adrb2, Aggf1, Agt, Aimp1, Amot, Amotl2, Angpt1, Angpt2, Anxa1, Anxa2, Apln, Aplnr, Apold1, Aqp1, Bmp4, Btg1, C3ar1, Calcrl, Camp, Ccl5, Ccn1, Ccn2, Ccn3, Ccr2, Ccr3, Cd34, Cd36, Cd44, Cdc42, Cdh13, Cdh2, Ceacam1, Cflar, Chi3l1, Cib1, Clic4, Cma1, Cnmd, Col18a1, Col1a1, Col23a1, Col4a4, Ctsh, Cx3cr1, Cxcl10, Cxcr2, Cxcr3, Cxcr4, Cybb, Cyp1b1, Cysltr1, Cysltr2, Da…	FALSE	Specific for Cluster #1		62.3656						6.51145e-06	{}	[Ecm1, Egfl7, Eln, Grn, Hgf, Lgals3, Lox, Mdk, Thbs1, Vegfd]	62.3656	[Angpt2, Apln, Ccn2, Loxl2, Thbs2, Uts2]	37.6344
		89803	89803	89803	ENSRNOG00000054957	[Q9JLS4]	Sfrp4	GENE-protein_coding	Sfrp4		Sfrp4		GO:0090092							ASSOCIATED_GENE			100		1.Extracellular	1.Extracellular, 3.Intra Cellular						100		0
		81682	81682	81682	ENSRNOG00000004610	[P51886]	Lum	GENE-protein_coding	Lum		Lum		GO:0051216							ASSOCIATED_GENE			200		1.Extracellular	1.Extracellular						0		100
		81517	81517	81517	ENSRNOG00000017560	[A9UMV0, Q9R1S9]	Mdk	GENE-protein_coding	Mdk		Mdk		GO:1901342							ASSOCIATED_GENE			100		1.Extracellular	1.Extracellular, 3.Intra Cellular						100		0
		79210	79210	79210	ENSRNOG00000002746	[Q62632]	Fstl1	GENE-protein_coding	Fstl1		Fstl1		GO:0090092							ASSOCIATED_GENE			200		1.Extracellular	1.Extracellular, 3.Intra Cellular						0		100
		65205	65205	65205	ENSRNOG00000005708	[O35548]	Mmp16	GENE-protein_coding	Mmp16		Mmp16		GO:0043062							ASSOCIATED_GENE			200		1.Extracellular	1.Extracellular, 2.Plasma Membrane						0		100
		64057	64057	64057	ENSRNOG00000018870	[G3V8G6, Q9ESM2]	Hapln2	GENE-protein_coding	Hapln2		Hapln2		GO:0001501							ASSOCIATED_GENE			200		1.Extracellular	1.Extracellular						0		100
		59086	59086	59086	ENSRNOG00000020652	[P17246]	Tgfb1	GENE-protein_coding	Tgfb1		Tgfb1		GO:1901655							ASSOCIATED_GENE			100		1.Extracellular	1.Extracellular, 3.Intra Cellular						100		0
		29373	29373	29373	ENSRNOG00000021276	[P49001]	Bmp2	GENE-protein_coding	Bmp2		Bmp2		GO:0098772							ASSOCIATED_GENE			200		1.Extracellular	1.Extracellular, 2.Plasma Membrane, 3.Intra Cellular						0		100
		290350	290350	290350	ENSRNOG00000016758	[B5DF27]	Loxl2	GENE-protein_coding	Loxl2		Loxl2		GO:0051216							ASSOCIATED_GENE			200		1.Extracellular	1.Extracellular, 3.Intra Cellular, 5.Nucleus						0		100
		25681	25681	25681	ENSRNOG00000051399	[A0A0G2K7A5]	Col10a1	GENE-protein_coding	Col10a1		Col10a1		GO:0060349							ASSOCIATED_GENE			100		1.Extracellular	1.Extracellular, 3.Intra Cellular						100		0
		25295	25295	25295	ENSRNOG00000019607	[P04640]	Bglap2	GENE-protein_coding	Bglap		Bglap		GO:0060348							ASSOCIATED_GENE			100		1.Extracellular	1.Extracellular, 3.Intra Cellular						100		0
		25254	25254	25254	ENSRNOG00000002168	[Q8VBY1]	Dspp	GENE-protein_coding	Dspp		Dspp		GO:1901655							ASSOCIATED_GENE			200		1.Extracellular	1.Extracellular, 2.Plasma Membrane, 3.Intra Cellular						0		100
		24694	24694	24694	ENSRNOG00000014318	[P04089]	Pth	GENE-protein_coding	Pth		Pth		GO:0098772							ASSOCIATED_GENE			100		1.Extracellular	1.Extracellular, 2.Plasma Membrane, 3.Intra Cellular						100		0
		24482	24482	24482	ENSRNOG00000004517	[A0A0G2JX40, F8WFZ5, P08025, Q5RK13, Q63261]	Igf1	GENE-protein_coding	Igf1		Igf1		GO:1901655							ASSOCIATED_GENE			200		1.Extracellular	1.Extracellular, 2.Plasma Membrane, 3.Intra Cellular						0		100
		171052	171052	171052	ENSRNOG00000008478	[G3V742]	Mmp13	GENE-protein_coding	Mmp13		Mmp13		GO:0060349							ASSOCIATED_GENE			100		1.Extracellular	1.Extracellular, 3.Intra Cellular						100		0
		skeletal%20system%20development	skeletal%20system%20development	GO:0001501					GO:0001501	GO_BiologicalProcess-EBI-UniProt-GOA_20.05.2019_00h00	skeletal system development	[4, 5]	[Group26]	17	10.1796	1.09752e-08	{Group26=1.135392123207135E-12}	[Bglap, Bmp2, Col10a1, Dspp, Fstl1, Ghr, Hapln2, Igf1, Loxl2, Lum, Mdk, Mmp13, Mmp16, Pth, Sfrp4, Tgfb1, Tgfb3]	[AA926063, Acan, Akap13, Alx1, Anxa2, Anxa6, Atp6ap1, B3galt4, Barx2, Bcan, Bglap, Bmp2, Bmp4, Bmp6, Bmpr2, Ccn3, Cdk2ap1-ps1, Chad, Cnp, Coch, Col10a1, Col11a2, Col14a1, Col1a1, Col20a1, Col2a1, Col3a1, Col4a3, Col5a2, Col6a2, Col7a1, Col9a1, Creb3l2, Cyp19a1, Daxx, Dbh, Deaf1, Dll3, Dlx2, Dlx5, Dspp, Dym, Efemp1, Eif4a3, Eng, Esr1, Esrra, Evc, Fstl1, Fuz, Gdf6, Ghr, Ghrl, Gja1, Gpld1, Hapln1, H…	TRUE	None Specific Cluster		150						1.09752e-08	{}	[Bglap, Col10a1, Mdk, Mmp13, Pth, Sfrp4, Tgfb1]	41.0377	[Bmp2, Dspp, Fstl1, Ghr, Hapln2, Igf1, Loxl2, Lum, Mmp16, Tgfb3]	58.9623
		84349	84349	84349	ENSRNOG00000000871	[Q9Z2V2]	Cd40lg	GENE-protein_coding	Cd40lg		Cd40lg		GO:0050878							ASSOCIATED_GENE			200		1.Extracellular	1.Extracellular, 2.Plasma Membrane						0		100
		29131	29131	29131	ENSRNOG00000017712	[P49192]	Cartpt	GENE-protein_coding	Cartpt		Cartpt		GO:1903531							ASSOCIATED_GENE			200		1.Extracellular	1.Extracellular, 3.Intra Cellular						0		100
		25717	25717	25717	ENSRNOG00000009867	[Q07258]	Tgfb3	GENE-protein_coding	Tgfb3		Tgfb3		GO:0098772							ASSOCIATED_GENE			200		1.Extracellular	1.Extracellular, 2.Plasma Membrane, 3.Intra Cellular						0		100
		25235	25235	25235	ENSRNOG00000015654	[P16310]	Ghr	GENE-protein_coding	Ghr		Ghr		GO:1901215							ASSOCIATED_GENE			200		1.Extracellular	1.Extracellular, 2.Plasma Membrane, 3.Intra Cellular						0		100
		24505	24505	24505	ENSRNOG00000012052	[P01322]	Ins1	GENE-protein_coding	Ins1		Ins1		GO:0050731							ASSOCIATED_GENE			100		1.Extracellular	1.Extracellular, 3.Intra Cellular						100		0
		activation%20of%20MAPK%20activity	activation%20of%20MAPK%20activity	GO:0000187					GO:0000187	GO_BiologicalProcess-EBI-UniProt-GOA_20.05.2019_00h00	activation of MAPK activity	[7, 8, 9, 10, 11, 12, 13]	[Group06]	5	5.68182	0.0226742	{Group06=0.007472361461119173}	[Cartpt, Cd40lg, Ghr, Ins1, Tgfb3]	[Adora1, Adra2b, Araf, Arrb1, Avpi1, Bmp4, Braf, Cartpt, Cd40lg, Cd74, Cd81, Crk, Cxcl17, Dab2ip, Egfr, Eif2ak2, F2r, Fgd4, Fgf1, Flt1, Gadd45a, Gadd45b, Gadd45g, Gdf15, Ghr, Ghrl, Grm5, Igf1r, Ins1, Ins2, Itga1, Jak2, Kars, Kiss1r, Madd, Map2k1, Map2k2, Map2k3, Map2k4, Map2k5, Map2k6, Map2k7, Map3k1, Map3k10, Map3k11, Map3k12, Map3k13, Map3k2, Map3k20, Map3k21, Map3k5, Map3k6, Map3k7, Map3k8, Ma…	FALSE	Specific for Cluster #2		180.092						0.0226742	{}	[Ins1]	19.9085	[Cartpt, Cd40lg, Ghr, Tgfb3]	80.0915

## Sheet: Foglio2
			GO Term Annotation			Statistics and significance of GO Terms				Association to specific conditions
	order	Cluster	GO_ID	GO Term	All Associated Genes	Term P-value	N. Associated Genes	% Associated Genes	Associated Genes	Association	Genes 'Enriched'	%genes 'Enriched'	Gene 'Lost'	%genes 'Lost'
	1	Vascular remodeling and Angiogenesis	GO:1901342	regulation of vasculature development	[Abcc8, Add1, Adrb2, Aggf1, Agt, Aimp1, Angpt2, Anxa1, Aplnr, Aqp1, Bmp4, Btg1, C3ar1, Camp, Ccl5, Ccn1, Ccr2, Cd34, Cd36, Ceacam1, Cflar, Chi3l1, Cib1, Cma1, Cnmd, Ctsh, Cx3cr1, Cxcl10, Cxcr2, Cxcr3, Cxcr4, Cybb, Cyp1b1, Cysltr1, Cysltr2, Dab2ip, Ddah1, Dll1, Ecm1, Ecscr, Egln1, Egr1, Emc10, Emp2, Ereg, Ets1, Fat1, Fgf1, Fgf2, Fgf9, Flt1, Gata2, Ghrl, Ghsr, Glul, Grem1, Grn, Hgf, Hmox1, Hrg, Hsp…	7.28581e-05	11	0.08	[Angpt2, Ecm1, Fgf9, Grn, Hgf, Lgals3, Mdk, Thbs1, Thbs2, Uts2, Vegfd]	Mostly associated to 'Enriched'	[Ecm1, Fgf9, Grn, Hgf, Lgals3, Mdk, Thbs1, Vegfd]	0.73	[Angpt2, Thbs2, Uts2]	0.27
	2	Vascular remodeling and Angiogenesis	GO:0048514	blood vessel morphogenesis	[Abcc8, Ace, Add1, Adgra2, Adgrg1, Adrb2, Aggf1, Agt, Aimp1, Amot, Amotl2, Angpt2, Anxa1, Anxa2, Aplnr, Apold1, Aqp1, Bmp4, Btg1, Calcrl, Camp, Ccl5, Ccn1, Ccn2, Ccn3, Ccr2, Ccr3, Cd34, Cd36, Cdc42, Cdh13, Cdh2, Ceacam1, Chi3l1, Cib1, Clic4, Cma1, Cnmd, Col18a1, Col23a1, Col4a4, Ctsh, Cx3cr1, Cxcl10, Cxcr2, Cxcr3, Cxcr4, Cybb, Cyp1b1, Cysltr1, Cysltr2, Dab2ip, Dag1, Ddah1, Dll1, E2f7, E2f8, Ecm1,…	3.83746e-05	14	0.07	[Angpt2, Ccn2, Ecm1, Egfl7, Grn, Hgf, Lgals3, Lox, Loxl2, Mdk, Thbs1, Thbs2, Uts2, Vegfd]	Mostly associated to 'Enriched'	[Ecm1, Egfl7, Grn, Hgf, Lgals3, Lox, Mdk, Thbs1, Vegfd]	0.64	[Angpt2, Ccn2, Loxl2, Thbs2, Uts2]	0.36
	3	Vascular remodeling and Angiogenesis	GO:0045766	positive regulation of angiogenesis	[Add1, Aggf1, Angpt2, Anxa1, Aplnr, Aqp1, Btg1, Camp, Ccl5, Ccn1, Cd34, Chi3l1, Cib1, Cma1, Ctsh, Cx3cr1, Cxcr2, Cxcr3, Cxcr4, Cybb, Cyp1b1, Cysltr1, Cysltr2, Ddah1, Dll1, Ecm1, Emc10, Ereg, Ets1, Fgf1, Fgf2, Flt1, Gata2, Ghrl, Ghsr, Grem1, Grn, Hgf, Hmox1, Hspa4, Hyal1, Igf2, Il1b, Itgb2, Itgb3, Jcad, Jmjd8, Kcnh8, Kdr, LOC100912649, Lgals3, Mcpt3, Mdk, Mmp9, Nfe2l2, Pgf, Pkm, Prkca, Prkcb, Prkd…	0.000136579	8	0.1	[Angpt2, Ecm1, Grn, Hgf, Lgals3, Mdk, Uts2, Vegfd]	Mostly associated to 'Enriched'	[Ecm1, Grn, Hgf, Lgals3, Mdk, Vegfd]	0.75	[Angpt2, Uts2]	0.25
	4	Vascular remodeling and Angiogenesis	GO:0035239	tube morphogenesis	[Abcc8, Ace, Add1, Adgra2, Adgrg1, Adrb2, Aggf1, Agt, Agtr1a, Agtr1b, Agtr2, Ahi1, Aimp1, Alox12, Alox15, Amot, Amotl2, Angpt2, Anxa1, Anxa2, Aplnr, Apold1, Aqp1, Bcl10, Bmp4, Btg1, Calcrl, Camp, Casr, Ccdc40, Ccl5, Ccn1, Ccn2, Ccn3, Ccr2, Ccr3, Cd34, Cd36, Cdc42, Cdh13, Cdh2, Ceacam1, Chi3l1, Cib1, Cited1, Clic4, Cma1, Cnmd, Col18a1, Col23a1, Col4a4, Commd5, Ctnnb1, Ctsh, Cx3cr1, Cxcl10, Cxcr2, …	1.00063e-05	17	0.06	[Angpt2, Ccn2, Ecm1, Egfl7, Gdnf, Grn, Hgf, Lgals3, Lox, Loxl2, Mdk, Mgp, Tgfb1, Thbs1, Thbs2, Uts2, Vegfd]	Mostly associated to 'Enriched'	[Ecm1, Egfl7, Grn, Hgf, Lgals3, Lox, Mdk, Mgp, Tgfb1, Thbs1, Vegfd]	0.65	[Angpt2, Ccn2, Gdnf, Loxl2, Thbs2, Uts2]	0.35
	5	Vascular remodeling and Angiogenesis	GO:0001944	vasculature development	[Abcc8, Ace, Add1, Adgra2, Adgrg1, Adrb2, Aggf1, Agt, Aimp1, Amot, Amotl2, Angpt1, Angpt2, Anxa1, Anxa2, Apln, Aplnr, Apold1, Aqp1, Bmp4, Btg1, C3ar1, Calcrl, Camp, Ccl5, Ccn1, Ccn2, Ccn3, Ccr2, Ccr3, Cd34, Cd36, Cd44, Cdc42, Cdh13, Cdh2, Ceacam1, Cflar, Chi3l1, Cib1, Clic4, Cma1, Cnmd, Col18a1, Col1a1, Col23a1, Col4a4, Ctsh, Cx3cr1, Cxcl10, Cxcr2, Cxcr3, Cxcr4, Cybb, Cyp1b1, Cysltr1, Cysltr2, Da…	6.3984e-07	18	0.07	[Angpt2, Apln, Ccn2, Ecm1, Egfl7, Eln, Fgf9, Grn, Hgf, Lgals3, Lgals8, Lox, Loxl2, Mdk, Thbs1, Thbs2, Uts2, Vegfd]	Mostly associated to 'Enriched'	[Ecm1, Egfl7, Eln, Fgf9, Grn, Hgf, Lgals3, Lgals8, Lox, Mdk, Thbs1, Vegfd]	0.67	[Angpt2, Apln, Ccn2, Loxl2, Thbs2, Uts2]	0.33
	6	Vascular remodeling and Angiogenesis	GO:0001568	blood vessel development	[Abcc8, Ace, Add1, Adgra2, Adgrg1, Adrb2, Aggf1, Agt, Aimp1, Amot, Amotl2, Angpt1, Angpt2, Anxa1, Anxa2, Apln, Aplnr, Apold1, Aqp1, Bmp4, Btg1, C3ar1, Calcrl, Camp, Ccl5, Ccn1, Ccn2, Ccn3, Ccr2, Ccr3, Cd34, Cd36, Cd44, Cdc42, Cdh13, Cdh2, Ceacam1, Cflar, Chi3l1, Cib1, Clic4, Cma1, Cnmd, Col18a1, Col1a1, Col23a1, Col4a4, Ctsh, Cx3cr1, Cxcl10, Cxcr2, Cxcr3, Cxcr4, Cybb, Cyp1b1, Cysltr1, Cysltr2, Da…	6.51145e-06	16	0.07	[Angpt2, Apln, Ccn2, Ecm1, Egfl7, Eln, Grn, Hgf, Lgals3, Lox, Loxl2, Mdk, Thbs1, Thbs2, Uts2, Vegfd]	Mostly associated to 'Enriched'	[Ecm1, Egfl7, Eln, Grn, Hgf, Lgals3, Lox, Mdk, Thbs1, Vegfd]	0.62	[Angpt2, Apln, Ccn2, Loxl2, Thbs2, Uts2]	0.38
	7	Immunity	GO:0060326	cell chemotaxis	[Abcc1, Ackr2, Ackr3, Ackr4, Aif1, Anxa1, Bin2, Bud31, C1qbp, C5ar2, Ccl1, Ccl11, Ccl12, Ccl17, Ccl19, Ccl2, Ccl20, Ccl21, Ccl22, Ccl24, Ccl25, Ccl26, Ccl27, Ccl28, Ccl3, Ccl4, Ccl5, Ccl6, Ccl7, Ccl9, Ccn3, Ccr1, Ccr10, Ccr1l1, Ccr2, Ccr3, Ccr4, Ccr5, Ccr6, Ccr7, Ccr8, Ccr9, Ccrl2, Cd74, Ch25h, Chga, Cklf, Clu, Cmklr1, Coro1b, Cx3cl1, Cx3cr1, Cxadr, Cxcl1, Cxcl10, Cxcl11, Cxcl12, Cxcl13, Cxcl16, …	0.00351662	9	0.05	[Cx3cl1, Defb14, Defb2, Defb3, Il16, Lgals3, Lox, Mdk, Vegfd]	Mostly associated to 'Enriched'	[Cx3cl1, Defb2, Il16, Lgals3, Lox, Mdk, Vegfd]	0.78	[Defb14, Defb3]	0.22
	8	Immunity	GO:0050921	positive regulation of chemotaxis	[Aif1, Akt2, Bud31, C1qbp, C5, Casr, Ccl2, Ccl27, Ccl3, Ccl5, Ccr2, Ccr4, Ccr6, Cd74, Cmklr1, Cx3cl1, Cxcl10, Cxcl12, Cxcl17, Cxcl9, Cxcr2, Cxcr3, Cxcr4, Dscam, Edn1, Ednra, Ednrb, Espn, F2rl1, F7, Fn1, Hbp1, Hmgb1, Il16, Il1b, Il4, Itga2, Lpar1, Mdk, Megf8, Met, Mstn, Nckap1l, Noct, Ocm2, P2ry12, Pdgfb, Pdgfd, Pdgfrb, Pgf, Ppm1f, Ptk2b, Ptn, Rarres2, Ripor2, S1pr1, Scg2, Sell, Sema5a, Shh, Smad3…	0.00911041	5	0.07	[Cx3cl1, Il16, Mdk, Tgfb1, Vegfd]	Mostly associated to 'Enriched'	[Cx3cl1, Il16, Mdk, Tgfb1, Vegfd]	1	[]	0
	9	Immunity	GO:0050830	defense response to Gram-positive bacterium	[Camp, Chga, Defa11, Defa24, Defa5, Defa6, Defa8, Defa9, Defal1, Defb1, Defb2, Defb3, Defb4, Dmbt1, Fgr, Gbp2, Gbp4, Hmgb2, LOC100911495, Lalba, Lyc2, Lyz2, Lyzl1, Lyzl4, Lyzl6, Mpeg1, Myd88, Np4, Pglyrp1, Pglyrp2, Pglyrp3, Pglyrp3b, Pglyrp4, Ppp1r11, RGD1306474, RGD1559962, Reg3b, Reg3g, Spaca3, Spaca5, Stab2, Tnfrsf14]	9.92096e-06	7	0.17	[Defa24, Defb1, Defb2, Defb3, Lalba, Lyzl4, Pglyrp2]	None Specific	[Defa24, Defb2, Lalba, Pglyrp2]	0.57	[Defb1, Defb3, Lyzl4]	0.43
	10	Immunity	GO:0050829	defense response to Gram-negative bacterium	[Camp, Chga, Cst11, Defa11, Defa24, Defa5, Defa6, Defa8, Defa9, Defal1, Defb1, Defb2, Defb3, Defb4, Dmbt1, Galp, Hmgb2, Lalba, Lyc2, Lypd8, Lyz2, Lyzl1, Lyzl4, Lyzl6, Mpeg1, Nos2, Np4, RGD1306474, RGD1559962, Reg3b, Spaca3, Spaca5, Tlr4, Tnfrsf14]	2.24155e-06	7	0.21	[Cst11, Defa24, Defb1, Defb2, Defb3, Lalba, Lyzl4]	None Specific	[Defa24, Defb2, Lalba]	0.43	[Cst11, Defb1, Defb3, Lyzl4]	0.57
	11	Immunity	GO:0050729	positive regulation of inflammatory response	[Ace, Ager, Alox5ap, Aoc3, Btk, Cap1, Ccl3, Ccl5, Ccr2, Ccr5, Cd47, Cd81, Cdk19, Cnr1, Ednra, Ednrb, Egfr, Ffar2, Ffar3, Gpsm3, Grn, Hspd1, Hyal2, Il33, Itga2, Jak2, Klk1, Klk1b3, Klk1c12, Klk1c9, Klk5l, Kng1, Kng2, Kng2l1, LOC100909977, Lrrk2, Mdk, Mif, Mmp8, Mok, Napepld, Nka1, Nppa, Npy5r, Nupr1, Park7, Pcdha4, Pde2a, Pde5a, Pik3cg, Pla2g4a, Ptger4, Ptgs2, S100a8, S100a9, Tac1, Tac3, Tgm2, Tlr…	0.00547859	5	0.08	[Grn, Il33, Klk1, Mdk, Mif]	Mostly associated to 'Enriched'	[Grn, Il33, Klk1, Mdk, Mif]	1	[]	0
	12	Immunity	GO:0050727	regulation of inflammatory response	[Abcd1, Abcd2, Ace, Adcyap1, Adipoq, Adora1, Adrb2, Ager, Ahsg, Alox5ap, Anxa1, Aoc3, Apod, Atm, Bcl6, Btk, Calcrl, Cap1, Ccl3, Ccl5, Ccn3, Ccr2, Ccr5, Cd200, Cd200r1, Cd47, Cd81, Cdk19, Clec10a, Cnr1, Cnr2, Cx3cl1, Cxcl17, Cyld, Dnase1, Dnase1l3, Ednra, Ednrb, Egfr, Enpp3, Fcgr2a, Ffar2, Ffar3, Ffar4, Gata3, Ggt1, Ghrl, Ghsr, Gper1, Gpsm3, Gpx4, Grn, Hbp1, Hmgb1, Hspd1, Hyal2, Il10, Il1r1, Il1rl…	0.000188365	10	0.07	[Cx3cl1, Dnase1, Grn, Il10, Il33, Klk1, Mdk, Metrnl, Mif, Npy]	Mostly associated to 'Enriched'	[Cx3cl1, Dnase1, Grn, Il33, Klk1, Mdk, Metrnl, Mif]	0.8	[Il10, Npy]	0.2
	13	Immunity	GO:0050670	regulation of lymphocyte proliferation	[Adcyap1, Adk, Aif1, Anxa1, Bmp4, Bst1, Ccr2, Cd24, Cd274, Cd28, Cd320, Cd38, Cd3e, Cd4, Cd40lg, Cd59, Cd80, Cd81, Cd86, Cebpb, Clcf1, Ctla4, Epo, Fadd, Flt3lg, Gal, Gnrh1, Gpr183, Igfbp2, Il10, Il12rb1, Il13, Il13ra1, Il18, Il1b, Il2, Il23a, Il27, Il2ra, Il5, Il6r, Il6st, Il7, Irf1, Jak3, Kng1, Kng2, Kng2l1, LOC100360218, LOC688090, Lep, Lgals9, Lyn, Mapk8ip1, Mef2c, Mpl, Mzb1, Nckap1l, Nka1, P2…	0.0236774	5	0.06	[Cd40lg, Igfbp2, Il10, Pla2g2d, Pla2g2f]	Mostly associated to 'Lost'	[Pla2g2f]	0.2	[Cd40lg, Igfbp2, Il10, Pla2g2d]	0.8
	14	Immunity	GO:0042742	defense response to bacterium	[Abo, Abo3, Bpi, Bpifa1, Camp, Ccr5, Cebpb, Chga, Cst11, Defa11, Defa24, Defa5, Defa6, Defa8, Defa9, Defal1, Defb1, Defb14, Defb2, Defb3, Defb33, Defb4, Defb41, Defb42, Defb5, Dmbt1, Eppin, Epx, Fcer1g, Fgr, Galp, Gbp2, Gbp4, Grn, Hamp, Hbp1, Hmgb1, Hmgb2, Igh-6, Igll1, Klk1, Klk5, Klk5l, LOC100361706, LOC100911495, Lalba, Lcn2, Lpo, Lyc2, Lypd8, Lyz2, Lyzl1, Lyzl4, Lyzl6, Mavs, Mpeg1, Mpo, Myd88…	3.31768e-11	15	0.18	[Bpi, Cst11, Defa24, Defb1, Defb14, Defb2, Defb3, Eppin, Grn, Hamp, Klk1, Klk5, Lalba, Lyzl4, Pglyrp2]	None Specific	[Defa24, Defb2, Eppin, Grn, Klk1, Klk5, Lalba, Pglyrp2]	0.53	[Bpi, Cst11, Defb1, Defb14, Defb3, Hamp, Lyzl4]	0.47
	15	Immunity	GO:0032103	positive regulation of response to external stimulus	[Ace, Ager, Aif1, Aim2, Akt2, Alox5ap, Aoc3, Btk, Bud31, C1qbp, C5, Cadm1, Cap1, Casr, Ccl2, Ccl27, Ccl3, Ccl5, Ccr2, Ccr4, Ccr5, Ccr6, Cd14, Cd180, Cd226, Cd300lf, Cd47, Cd74, Cd81, Cdk19, Clec4e, Clp1, Cmklr1, Cnr1, Cntf, Colec12, Cpb2, Cx3cl1, Cxcl10, Cxcl12, Cxcl17, Cxcl9, Cxcr2, Cxcr3, Cxcr4, Dab2ip, Dscam, Edn1, Ednra, Ednrb, Egfr, Ereg, Espn, F2rl1, F7, Fcna, Ffar2, Ffar3, Fkbp1b, Fn1, Ghr…	0.000353057	13	0.06	[Cx3cl1, Grn, Il16, Il33, Klk1, Klk5, Mdk, Mif, Npy, Pglyrp2, Serpinf2, Tgfb1, Vegfd]	Mostly associated to 'Enriched'	[Cx3cl1, Grn, Il16, Il33, Klk1, Klk5, Mdk, Mif, Pglyrp2, Tgfb1, Vegfd]	0.85	[Npy, Serpinf2]	0.15
	16	Immunity	GO:0031349	positive regulation of defense response	[Ace, Ager, Aim2, Alox5ap, Aoc3, Btk, C1qbp, Cadm1, Cap1, Cck, Cckbr, Ccl3, Ccl5, Ccr2, Ccr5, Cd14, Cd226, Cd300lf, Cd47, Cd81, Cdk19, Clec4e, Clp1, Cnr1, Colec12, Crh, Dab2ip, Ednra, Ednrb, Egfr, Ereg, Fcna, Ffar2, Ffar3, Gimap5, Gja1, Gpatch3, Gpsm3, Grn, Hbp1, Hexim1, Hmg1l1, Hmgb1, Hmgb2, Hmgb3, Hmgb4, Hspd1, Hyal2, Iddm1, Iddm2, Il33, Irak1, Irf1, Itga2, Jak2, Klk1, Klk1b3, Klk1c12, Klk1c9, …	0.00275087	9	0.06	[Cck, Crh, Grn, Il33, Klk1, Klk5, Mdk, Mif, Pglyrp2]	Mostly associated to 'Enriched'	[Crh, Grn, Il33, Klk1, Klk5, Mdk, Mif, Pglyrp2]	0.89	[Cck]	0.11
	17	Immunity	GO:0031348	negative regulation of defense response	[AA926063, Abcd1, Abcd2, Adcyap1, Adipoq, Adora1, Adrb2, Akr1b1, Apod, B3galt4, C1qbp, Calcrl, Cck, Ccn3, Cd200, Cd200r1, Cdk2ap1-ps1, Ceacam1, Cnr2, Col11a2, Crk, Cx3cl1, Cxcl17, Daxx, Enpp3, Ffar3, Ffar4, Gata3, Gfer, Ghrl, Ghsr, Gpatch3, Gper1, Grn, Hsd17b8, Htra1, Igf2, Il10, Il2ra, Il4, Kifc1, Klre1, LOC224733l-1, LOC224733l-2, Lrfn5, Mdk, Mefv, Metrnl, Nlrc5, Nploc4, Npy, Npy5r, Nr1d1, Nr1h…	0.00148328	7	0.08	[Cck, Cx3cl1, Grn, Il10, Mdk, Metrnl, Npy]	None Specific	[Cx3cl1, Grn, Mdk, Metrnl]	0.57	[Cck, Il10, Npy]	0.43
	18	Immunity	GO:0030595	leukocyte chemotaxis	[Aif1, Anxa1, C1qbp, C5ar2, Ccl1, Ccl11, Ccl12, Ccl17, Ccl19, Ccl2, Ccl20, Ccl21, Ccl22, Ccl24, Ccl25, Ccl26, Ccl27, Ccl3, Ccl4, Ccl5, Ccl6, Ccl7, Ccl9, Ccn3, Ccr2, Ccr3, Ccr6, Cd74, Ch25h, Chga, Cklf, Clu, Cmklr1, Cx3cl1, Cxadr, Cxcl1, Cxcl10, Cxcl11, Cxcl13, Cxcl16, Cxcl17, Cxcl2, Cxcl3, Cxcl6, Cxcl9, Cxcr1, Cxcr2, Cxcr3, Cyp7b1, Edn1, Ednra, Ednrb, Espn, F7, Fcer1g, Ffar2, Gas6, Gpr183, Grem1,…	0.0379776	5	0.05	[Cx3cl1, Il16, Lgals3, Mdk, Vegfd]	Mostly associated to 'Enriched'	[Cx3cl1, Il16, Lgals3, Mdk, Vegfd]	1	[]	0
	19	Immunity	GO:0019730	antimicrobial humoral response	[Bpifa1, Camp, Cxcl1, Cxcl10, Cxcl11, Cxcl13, Cxcl2, Cxcl3, Cxcl6, Cxcl9, Defa11, Defa24, Defa5, Defa6, Defa8, Defa9, Defal1, Galp, Klk1, Klk5, Klk5l, Np4, Pf4, Pglyrp1, Pglyrp2, Pglyrp3, Pglyrp3b, Pglyrp4, Ppbp, Reg1a, Reg3a, Reg3b, Reg3g, Spag11a, Zc3h12a]	0.00368016	4	0.11	[Defa24, Klk1, Klk5, Pglyrp2]	Mostly associated to 'Enriched'	[Defa24, Klk1, Klk5, Pglyrp2]	1	[]	0
	20	Immunity	GO:0009617	response to bacterium	[Abcb1a, Abcb1b, Abcb4, Abcc2, Abcc3, Abcc5, Abcc8, Abcg2, Abo, Abo3, Ace, Adamts13, Adm, Akap12, Akr1b1, Alad, Aldh1a1, Aldh2, Aldoa, Alpl, Andpro, Apob, Aqp2, Arg1, Arg2, Asl, Ass1, Atp2a2, Atp4b, Baiap2, Baiap2l1, Banf1, Bcl10, Bcl2l1, Bdkrb1, Bpi, Bpifa1, Bysl, C5ar1, Camp, Cap1, Capn2, Casp1, Casp3, Casp8, Casp9, Cbr1, Cckar, Ccl2, Ccl20, Ccl3, Ccl5, Ccr4, Ccr5, Cd14, Cd180, Cd24, Cd274, Cd3…	7.73924e-10	28	0.07	[Bpi, Cst11, Defa24, Defb1, Defb14, Defb2, Defb3, Eppin, Grn, Hamp, Hp, Igf1, Il10, Il1a, Il6, Klk1, Klk5, Lalba, Lyzl4, Mif, Nppb, Pglyrp2, Pros1, Ren, Scgb1a1, Sparc, Tfpi, Tgfb1]	None Specific	[Defa24, Defb2, Eppin, Grn, Klk1, Klk5, Lalba, Mif, Pglyrp2, Pros1, Tfpi, Tgfb1]	0.43	[Bpi, Cst11, Defb1, Defb14, Defb3, Hamp, Hp, Igf1, Il10, Il1a, Il6, Lyzl4, Nppb, Ren, Scgb1a1, Sparc]	0.57
	21	Immunity	GO:0006959	humoral immune response	[Aire, Apcs, Bpifa1, C1qbp, C3, C4a, C4b, Camp, Cd46, Cd55, Cd59, Cd69, Cd81, Cfb, Cfh, Col20a1, Cr1l, Crp, Cxcl1, Cxcl10, Cxcl11, Cxcl13, Cxcl2, Cxcl3, Cxcl6, Cxcl9, Defa11, Defa24, Defa5, Defa6, Defa8, Defa9, Defal1, Fcgrt, Galp, Gimap5, Iddm1, Iddm2, Ifna1, Ifna11, Ifna16l1, Ifna4, Ifnb1, Ifne, Ifng, Ifnk, Igh-6, Igll1, Klk1, Klk5, Klk5l, LOC100361706, LOC100911527, LOC100912314, LOC100912356,…	0.00413897	6	0.07	[Defa24, Ifna11, Klk1, Klk5, Masp1, Pglyrp2]	Mostly associated to 'Enriched'	[Defa24, Ifna11, Klk1, Klk5, Masp1, Pglyrp2]	1	[]	0
	22	Immunity	GO:0002695	negative regulation of leukocyte activation	[Anxa1, Bank1, Bmp4, Ccr2, Cd274, Cd300lf, Cd80, Cd86, Ceacam1, Cebpb, Cnr1, Cnr2, Ctla4, Cx3cl1, Da2-19, Dusp3, Enpp3, Fer, Ffar3, Fgl1, Gal, Gimap5, Gnrh1, Gper1, Grn, Hmox1, Iddm1, Iddm2, Il10, Il4, Irf1, Jak3, Kng1, Kng2, Kng2l1, LOC688090, Lag3, Lgals9, Lrfn5, Lyn, Mdk, Milr1, Mpp3, Nr1d1, P22k15, Pag1, Pcdha4, Pdcd1lg2, Pglyrp1, Pglyrp2, Pglyrp3, Pglyrp3b, Pglyrp4, Pla2g2d, Pla2g2f, Ptpn2, …	0.000339761	7	0.1	[Cx3cl1, Grn, Il10, Mdk, Pglyrp2, Pla2g2d, Pla2g2f]	Mostly associated to 'Enriched'	[Cx3cl1, Grn, Mdk, Pglyrp2, Pla2g2f]	0.71	[Il10, Pla2g2d]	0.29
	23	Immunity	GO:0002687	positive regulation of leukocyte migration	[Aif1, Aoc3, Bdkrb1, C1qbp, Capn1, Ccl12, Ccl2, Ccl27, Ccl3, Ccl5, Ccr2, Ccr6, Cd74, Cd99, Cd99l2, Cmklr1, Cx3cl1, Cxcl10, Cxcl17, Cxcr2, Edn1, Ednra, Ednrb, Elane, Espn, F7, Fadd, Il1a, Il1b, Il4, Itga2, Itga2b, Itga4, Itgb3, Madcam1, Mdk, Mmp9, Mstn, Nckap1l, P2rx4, P2ry12, Pawr, Pdgfd, Pecam1, Pgf, Ptafr, Ptger3, Ptger4, Ptk2b, Ptn, RGD1559441, Rhoa, Ripor2, Sell, Spn, Tacr1, Tgfb1, Tnfrsf14, …	0.0066912	5	0.08	[Cx3cl1, Il1a, Mdk, Tgfb1, Vegfd]	Mostly associated to 'Enriched'	[Cx3cl1, Mdk, Tgfb1, Vegfd]	0.8	[Il1a]	0.2
	24	Immunity	GO:0002366	leukocyte activation involved in immune response	[Anxa1, Batf, Btk, Cbl, Ccl3, Ccr2, Cd180, Cd81, Cd86, Ceacam1, Chga, Crhr1, Da2-19, Dll1, Dnase1, Dnase1l3, Ehhadh, Enpp3, F2rl1, Fcer1g, Fer, Fes, Fgr, Gab2, Gapt, Gata1, Gata2, Gpr183, Grn, Hmox1, Ifna1, Ifna11, Ifna16l1, Ifna4, Ifnb1, Ifne, Ifnk, Il12b, Il12rb2, Il23a, Il27, Il6, Jak3, Kars, LOC100911527, LOC100912314, LOC100912356, LOC103690314, Lbp, Lfng, Lyn, Mdk, Milr1, Ms4a2, Nbn, Notch2…	0.00122185	7	0.08	[Dnase1, Grn, Ifna11, Il6, Mdk, Pglyrp2, Tgfb1]	Mostly associated to 'Enriched'	[Dnase1, Grn, Ifna11, Mdk, Pglyrp2, Tgfb1]	0.86	[Il6]	0.14
	25	Immunity	GO:0002285	lymphocyte activation involved in immune response	[Anxa1, Batf, Cd180, Cd81, Cd86, Ceacam1, Da2-19, Dll1, F2rl1, Fcer1g, Gapt, Gpr183, Ifna1, Ifna11, Ifna16l1, Ifna4, Ifnb1, Ifne, Ifnk, Il12b, Il12rb2, Il23a, Il27, Il6, Jak3, LOC100911527, LOC100912314, LOC100912356, LOC103690314, Lfng, Mdk, Nbn, Notch2, Pglyrp1, Pglyrp2, Pglyrp3, Pglyrp3b, Pglyrp4, Prkcz, Ptger4, Ptk2b, RGD1559679, RGD1560539, RGD1564897, Rnf168, Rnf8, Spn, Stat3, Tfrc, Tgfb1, …	0.00326552	5	0.09	[Ifna11, Il6, Mdk, Pglyrp2, Tgfb1]	Mostly associated to 'Enriched'	[Ifna11, Mdk, Pglyrp2, Tgfb1]	0.8	[Il6]	0.2
	26	Extracellular Matrix Remodelling	GO:0085029	extracellular matrix assembly	[Eln, Fbln5, Gas6, Gpm6b, Has1, Has2, Has3, Lox, Tgfb1]	1.28717e-05	4	0.44	[Eln, Fbln5, Lox, Tgfb1]	Mostly associated to 'Enriched'	[Eln, Fbln5, Lox, Tgfb1]	1	[]	0
	27	Extracellular Matrix Remodelling	GO:0052548	regulation of endopeptidase activity	[A2m, Adora2a, Adrm1, Agt, Ahsg, Aifm1, Akirin2, Akt1, Akt2, Alox12, Alox15, Ambp, Anxa8, Apaf1, Apopt1, Arc, Arrb1, Arrb2, Arrb2-ps, Bad, Bax, Bbc3, Bcl2l1, Bid, Birc2, Birc3, Birc5, Birc6, Birc7, Bok, Bp196, Bst2, Calm1, Cap1, Casp1, Casp12, Casp4, Casp8, Cast, Cck, Ccn2, Cradd, Csnk2a1, Cst3, Cst6, Csta, Cstb, Ctsh, Cyfip2, Cyss, Dele1, Dhcr24, Diablo, Dpep1, Egln3, Elp2, Epha7, F2r, Fam162a, …	1.73078e-09	20	0.1	[Cck, Ccn2, Cst3, Igf1, Il6, Rarres1, Serpina10, Serpina1f, Serpina5, Serpine2, Serpinf2, Serpini1, Smr3a, Spink2, Spint1, Tfpi, Tfpi2, Timp2, Timp3, Wfdc15b]	None Specific	[Rarres1, Serpina10, Serpina1f, Serpina5, Serpine2, Serpini1, Tfpi, Tfpi2, Timp2, Timp3]	0.5	[Cck, Ccn2, Cst3, Igf1, Il6, Serpinf2, Smr3a, Spink2, Spint1, Wfdc15b]	0.5
	28	Extracellular Matrix Remodelling	GO:0052547	regulation of peptidase activity	[A2m, Adora2a, Adrm1, Agt, Ahsg, Aifm1, Akirin2, Akt1, Akt2, Alox12, Alox15, Ambp, Anxa8, Apaf1, Apopt1, App, Arc, Arrb1, Arrb2, Arrb2-ps, Bad, Bax, Bbc3, Bcl2l1, Bid, Birc2, Birc3, Birc5, Birc6, Birc7, Bok, Bp196, Bst2, Calm1, Cap1, Casp1, Casp12, Casp4, Casp8, Cast, Cck, Ccn2, Cradd, Csnk2a1, Cst3, Cst6, Csta, Cstb, Ctsh, Cyfip2, Cyss, Dele1, Dhcr24, Diablo, Dpep1, Ecm1, Egln3, Elp2, Epha7, Epp…	2.06227e-12	24	0.11	[Cck, Ccn2, Cst3, Ecm1, Eppin, Grn, Igf1, Il6, Rarres1, Serpina10, Serpina1f, Serpina5, Serpine2, Serpinf2, Serpini1, Smr3a, Spink2, Spint1, Tfpi, Tfpi2, Timp2, Timp3, Wfdc15b, Wfdc6a]	None Specific	[Ecm1, Eppin, Grn, Rarres1, Serpina10, Serpina1f, Serpina5, Serpine2, Serpini1, Tfpi, Tfpi2, Timp2, Timp3]	0.54	[Cck, Ccn2, Cst3, Igf1, Il6, Serpinf2, Smr3a, Spink2, Spint1, Wfdc15b, Wfdc6a]	0.46
	29	Extracellular Matrix Remodelling	GO:0051346	negative regulation of hydrolase activity	[A2m, Adcyap1, Adora2a, Agt, Ahr, Ahsg, Aip, Akt1, Akt2, Ambp, Angptl4, Anxa1, Anxa8, Apoa1, Apoa2, Apoc3, Arc, Arfgef1, Arl2, Arpp19, Arrb1, Arrb2, Arrb2-ps, Atp5if1, Bcl2l1, Birc2, Birc3, Birc5, Birc6, Birc7, Bp196, Bst2, Cabin1, Calm1, Cap1, Cast, Ccdc8, Chp1, Cnn3, Cpeb2, Csnk2a1, Cst3, Cst6, Csta, Cstb, Cyss, Dab2ip, Dbn1, Dhcr24, Dlg2, Dlg3, Dpep1, Ecm1, Egln1, Ensa, Eppin, Fam122a, Fetub, …	8.00683e-11	23	0.1	[Apoa1, Apoc3, Cst3, Ecm1, Eppin, Igf1, Il6, Rarres1, Serpina10, Serpina1f, Serpina5, Serpine2, Serpinf2, Serpini1, Smr3a, Spink2, Spint1, Tfpi, Tfpi2, Timp2, Timp3, Wfdc15b, Wfdc6a]	None Specific	[Apoc3, Ecm1, Eppin, Rarres1, Serpina10, Serpina1f, Serpina5, Serpine2, Serpini1, Tfpi, Tfpi2, Timp2, Timp3]	0.56	[Apoa1, Cst3, Igf1, Il6, Serpinf2, Smr3a, Spink2, Spint1, Wfdc15b, Wfdc6a]	0.44
	30	Extracellular Matrix Remodelling	GO:0045861	negative regulation of proteolysis	[A2m, Adora2a, Agt, Ahsg, Akt1, Akt2, Ambp, Anxa8, Arc, Arrb2, Arrb2-ps, Bag6, Bcl2l1, Birc2, Birc3, Birc5, Birc6, Birc7, Bp196, Bst2, Calm1, Cap1, Cast, Chac1, Cpb2, Csnk2a1, Cst3, Cst6, Csta, Cstb, Cyss, Dhcr24, Dpep1, Ecm1, Eppin, Fetub, Fhit, Fmr1, Gas6, Gpc3, Gpi, Grk2, Hd, Herpud1, Hrg, Hsp90ab1, Hspa1a, Hspa1b, Hspa2, Htt, Ide, Igf1, Il10, Il6, Klhl40, Kng1, Kng2, Kng2l1, LOC100362978, LOC…	2.01139e-12	22	0.12	[Cst3, Ecm1, Eppin, Igf1, Il10, Il6, Rarres1, Serpina10, Serpina1f, Serpina5, Serpine2, Serpinf2, Serpini1, Smr3a, Spink2, Spint1, Tfpi, Tfpi2, Timp2, Timp3, Wfdc15b, Wfdc6a]	None Specific	[Ecm1, Eppin, Rarres1, Serpina10, Serpina1f, Serpina5, Serpine2, Serpini1, Tfpi, Tfpi2, Timp2, Timp3]	0.54	[Cst3, Igf1, Il10, Il6, Serpinf2, Smr3a, Spink2, Spint1, Wfdc15b, Wfdc6a]	0.46
	31	Extracellular Matrix Remodelling	GO:0043062	extracellular structure organization	[AA926063, Abca7, Abl1, Aebp1, Agt, Anxa2, Apoa1, Apoa2, Apoa4, Apoa5, Apoe, Apom, App, Arf1, B3galt4, Ccn2, Cd34, Cdk2ap1-ps1, Cflar, Col10a1, Col11a1, Col11a2, Col13a1, Col15a1, Col16a1, Col17a1, Col18a1, Col19a1, Col1a1, Col1a2, Col22a1, Col23a1, Col24a1, Col25a1, Col27a1, Col28a1, Col2a1, Col3a1, Col4a1, Col4a2, Col4a3, Col4a4, Col4a5, Col4a6, Col5a1, Col5a2, Col5a3, Col6a1, Col8a1, Col8a2, C…	9.19666e-11	19	0.12	[Apoa1, Apoa4, Apoe, Ccn2, Col10a1, Col19a1, Eln, Fbln1, Fbln5, Ibsp, Klk1, Klk5, Lox, Loxl2, Lpl, Mmp12, Mmp13, Mmp16, Tgfb1]	None Specific	[Col10a1, Col19a1, Eln, Fbln5, Klk1, Klk5, Lox, Lpl, Mmp13, Tgfb1]	0.52	[Apoa1, Apoa4, Apoe, Ccn2, Fbln1, Ibsp, Loxl2, Mmp12, Mmp16]	0.48
	32	Extracellular Matrix Remodelling	GO:0030198	extracellular matrix organization	[AA926063, Abl1, Aebp1, Agt, Anxa2, App, B3galt4, Ccn2, Cdk2ap1-ps1, Cflar, Col10a1, Col11a1, Col11a2, Col13a1, Col15a1, Col16a1, Col17a1, Col18a1, Col19a1, Col1a1, Col1a2, Col22a1, Col23a1, Col24a1, Col25a1, Col27a1, Col28a1, Col2a1, Col3a1, Col4a1, Col4a2, Col4a3, Col4a4, Col4a5, Col4a6, Col5a1, Col5a2, Col5a3, Col6a1, Col8a1, Col8a2, Col9a1, Col9a2, Col9a3, Colq, Cpb2, Creb3l1, Cyp1b1, Daxx, D…	6.60214e-08	15	0.1	[Ccn2, Col10a1, Col19a1, Eln, Fbln1, Fbln5, Ibsp, Klk1, Klk5, Lox, Loxl2, Mmp12, Mmp13, Mmp16, Tgfb1]	None Specific	[Col10a1, Col19a1, Eln, Fbln5, Klk1, Klk5, Lox, Mmp13, Tgfb1]	0.6	[Ccn2, Fbln1, Ibsp, Loxl2, Mmp12, Mmp16]	0.4
	33	Extracellular Matrix Remodelling	GO:0010951	negative regulation of endopeptidase activity	[A2m, Adora2a, Agt, Ahsg, Akt1, Akt2, Ambp, Anxa8, Arc, Arrb2, Arrb2-ps, Bcl2l1, Birc2, Birc3, Birc5, Birc6, Birc7, Bp196, Bst2, Calm1, Cap1, Cast, Csnk2a1, Cst3, Cst6, Csta, Cstb, Cyss, Dhcr24, Dpep1, Fetub, Gas6, Gpi, Grk2, Hd, Herpud1, Hrg, Hspa1a, Hspa1b, Hspa2, Htt, Igf1, Il6, Kng1, Kng2, Kng2l1, LOC100362978, LOC100909605, LOC100911107, LOC103690041, LOC297568, LOC299277, LOC299282, LOC6815…	2.72076e-10	18	0.12	[Cst3, Igf1, Il6, Rarres1, Serpina10, Serpina1f, Serpina5, Serpine2, Serpinf2, Serpini1, Smr3a, Spink2, Spint1, Tfpi, Tfpi2, Timp2, Timp3, Wfdc15b]	None Specific	[Rarres1, Serpina10, Serpina1f, Serpina5, Serpine2, Serpini1, Tfpi, Tfpi2, Timp2, Timp3]	0.55	[Cst3, Igf1, Il6, Serpinf2, Smr3a, Spink2, Spint1, Wfdc15b]	0.45
	34	Extracellular Matrix Remodelling	GO:0010811	positive regulation of cell-substrate adhesion	[Alox15, Arl2, C1qbp, Ccl28, Cdc42, Cfl1, Cib1, Col16a1, Col26a1, Crk, Cspg5, Dab2, Dag1, Dbn1, Disc1, Dnm2, Emid1, Emilin1, Emilin2, Emilin3, Enpp2, Fbln2, Has2, Hrg, Ilk, Iqgap1, Itga3, Itga5, Itga6, Itgb1, L1cam, LOC100910978, LOC681544, Lims1, Lims2, Mdk, Mmrn1, Mmrn2, Myh9, Myoc, Npy, Npy2r, Pcsk5, Ppm1f, Prkcz, Ptk2b, Ptn, Rock1, Sdc4, Slc48a1, Smad3, Thy1, Vegfa, Vit]	0.00043966	6	0.11	[Emid1, Emilin1, Emilin2, Fbln2, Mdk, Npy]	Mostly associated to 'Enriched'	[Emid1, Emilin1, Emilin2, Fbln2, Mdk]	0.83	[Npy]	0.17
	35	Extracellular Matrix Remodelling	GO:0008237	metallopeptidase activity	[Ace, Adam10, Adam15, Adam1a, Aebp1, Agbl5, Anpep, App, Astl, Brcc3, Bst2, Calm1, Cops5, Cpa1, Cpa2, Cpa3, Cpa4, Cpa5, Cpa6, Cpb1, Cpb2, Cpd, Cpe, Cpm, Cpn1, Cpq, Cpxm1, Cpxm2, Cpz, Dnpep, Dpep1, Ece2, Ecel1, Eif3h, Enpep, Erap1, Fetub, Ide, LOC103694864, Lnpep, Lvrn, Lxn, Mbtps2, Mep1a, Mep1b, Metap2, Mip, Mipep, Mme, Mmel1, Mmp1, Mmp10, Mmp11, Mmp12, Mmp13, Mmp14, Mmp15, Mmp16, Mmp17, Mmp19, Mm…	1.55062e-06	11	0.11	[Cpa2, Cpa3, Cpa4, Cpa5, Cpxm1, Mmp12, Mmp13, Mmp16, Rarres1, Timp2, Timp3]	None Specific	[Cpa5, Cpxm1, Mmp13, Rarres1, Timp2, Timp3]	0.54	[Cpa2, Cpa3, Cpa4, Mmp12, Mmp16]	0.46
	36	Extracellular Matrix Remodelling	GO:0008083	growth factor activity	[Ambn, Areg, Artn, Bdnf, Bmp2, Bmp3, Bmp4, Bmp6, Btc, Ccn2, Ccn3, Clec11a, Cntf, Csf3, Epgn, Ereg, Fgf1, Fgf14, Fgf20, Fgf5, Fgf7, Fgf9, Fgfr3, Gas6, Gdf9, Gdnf, Gh1, Hbegf, Hgf, Igf1, Il11, Il6r, Il7, Jag2, Lif, Mdk, Ngf, Nrtn, Ntf3, Ntf4, Osgin1, Osgin2, Pdgfa, Pdgfb, Pgf, Polr1a, Prom2, Pspn, Ptn, Reg1a, Rpa1, Tgfa, Vegfa, Vegfb, Vegfc, Vegfd, Zc3h12a]	1.27314e-12	14	0.25	[Bmp2, Bmp3, Ccn2, Clec11a, Fgf20, Fgf5, Fgf7, Fgf9, Gdnf, Hgf, Igf1, Mdk, Ntf3, Vegfd]	Mostly associated to 'Enriched'	[Bmp3, Clec11a, Fgf20, Fgf7, Fgf9, Hgf, Mdk, Ntf3, Vegfd]	0.64	[Bmp2, Ccn2, Fgf5, Gdnf, Igf1]	0.36
	37	Extracellular Matrix Remodelling	GO:0004867	serine-type endopeptidase inhibitor activity	[Agt, Ambp, Hrg, LOC100909605, LOC100911107, LOC103690041, LOC299277, LOC299282, LOC681544, RGD1565462, Serpina1, Serpina10, Serpina11, Serpina12, Serpina16, Serpina1f, Serpina3c, Serpina3m, Serpina3n, Serpina4, Serpina5, Serpina6, Serpina7, Serpina9, Serpinb10, Serpinb11, Serpinb12, Serpinb13, Serpinb1a, Serpinb1b, Serpinb2, Serpinb3, Serpinb3a, Serpinb5, Serpinb6a, Serpinb6b, Serpinb7, Serpinb8…	1.97447e-08	11	0.17	[Serpina10, Serpina1f, Serpina5, Serpine2, Serpinf2, Serpini1, Spink2, Spint1, Tfpi, Tfpi2, Wfdc15b]	Mostly associated to 'Enriched'	[Serpina10, Serpina1f, Serpina5, Serpine2, Serpini1, Tfpi, Tfpi2]	0.64	[Serpinf2, Spink2, Spint1, Wfdc15b]	0.36
	38	Extracellular Matrix Remodelling	GO:0004866	endopeptidase inhibitor activity	[A2m, Agt, Ambp, Bcl2l1, Birc2, Birc3, Birc5, Birc6, Birc7, Bp196, Bst2, Cast, Cst3, Cst6, Csta, Cstb, Cyss, Dpep1, Fetub, Gas6, Hrg, Kng1, Kng2, Kng2l1, LOC100362978, LOC100909605, LOC100911107, LOC103690041, LOC297568, LOC299277, LOC299282, LOC681544, LOC689230, Lxn, Mt3, Mug1, Mug2, Ngf, Ngp, Pcsk1n, Pzp, RGD1565462, Rarres1, Reck, Serpina1, Serpina10, Serpina11, Serpina12, Serpina16, Serpina1…	2.59923e-10	16	0.14	[Cst3, Rarres1, Serpina10, Serpina1f, Serpina5, Serpine2, Serpinf2, Serpini1, Smr3a, Spink2, Spint1, Tfpi, Tfpi2, Timp2, Timp3, Wfdc15b]	Mostly associated to 'Enriched'	[Rarres1, Serpina10, Serpina1f, Serpina5, Serpine2, Serpini1, Tfpi, Tfpi2, Timp2, Timp3]	0.62	[Cst3, Serpinf2, Smr3a, Spink2, Spint1, Wfdc15b]	0.38
	39	Extracellular Matrix Remodelling	GO:0004857	enzyme inhibitor activity	[A2m, Agt, Ahsg, Ambp, Angptl4, Anp32e, Anxa1, Anxa2, Anxa3, Apoa1, Apoa2, Apoc3, Arpp19, Atp5if1, Bcl2l1, Birc2, Birc3, Birc5, Birc6, Birc7, Bp196, Bst2, Cabin1, Calu, Camk2n1, Camk2n2, Cast, Cd46, Cd55, Cdkn1b, Cdkn2b, Cdkn2c, Clp1, Cpeb2, Cst3, Cst6, Csta, Cstb, Cyss, Dnajc3, Dpep1, Dynll1, Ensa, Fam122a, Fetub, Gas6, Gchfr, Gckr, Glmn, Gpc3, Gskip, Hexim1, Hexim2, Hnrnpc, Hrg, Hyal2, Inca1, I…	4.29514e-09	19	0.1	[Apoa1, Apoc3, Cst3, Rarres1, Scg5, Serpina10, Serpina1f, Serpina5, Serpine2, Serpinf2, Serpini1, Smr3a, Spink2, Spint1, Tfpi, Tfpi2, Timp2, Timp3, Wfdc15b]	Mostly associated to 'Enriched'	[Apoc3, Rarres1, Scg5, Serpina10, Serpina1f, Serpina5, Serpine2, Serpini1, Tfpi, Tfpi2, Timp2, Timp3]	0.63	[Apoa1, Cst3, Serpinf2, Smr3a, Spink2, Spint1, Wfdc15b]	0.37
	40	Extracellular Matrix Remodelling	GO:0004252	serine-type endopeptidase activity	[Acr, Agt, Ambp, Anxa8, Apeh, C1r, C1rl, C1s, Cela1, Cela2a, Cela3b, Cfd, Clpp, Cma1, Ctrb1, Ctsh, Dcbld1, Elane, F12, Furin, Gzmb, Habp2, Hgf, Hgfac, Hp, Hrg, Klk12, Klk1c12, Klk8, LOC100365995, LOC100909605, LOC100910418, LOC100911107, LOC100911216, LOC103690041, LOC286960, LOC299277, LOC299282, LOC681544, LOC683849, LOC685321, Masp1, Masp2, Mbtps1, Mcpt1, Mcpt1l1, Mcpt3, Mcpt4, Mmp8, Mst1, Par…	2.53368e-12	20	0.14	[Cela2a, Hgf, Hp, Masp1, Plat, Prss29, Prss34, Prss40, Prss42, Serpina10, Serpina1f, Serpina5, Serpine2, Serpinf2, Serpini1, Spink2, Spint1, Tfpi, Tfpi2, Wfdc15b]	None Specific	[Hgf, Masp1, Prss34, Serpina10, Serpina1f, Serpina5, Serpine2, Serpini1, Tfpi, Tfpi2]	0.5	[Cela2a, Hp, Plat, Prss29, Prss40, Prss42, Serpinf2, Spink2, Spint1, Wfdc15b]	0.5
	41	Extracellular Matrix Remodelling	GO:0004222	metalloendopeptidase activity	[Adam10, Adam15, Astl, Bst2, Calm1, Ecel1, Fetub, Ide, LOC103694864, Lxn, Mbtps2, Mep1a, Mep1b, Mip, Mipep, Mme, Mmel1, Mmp1, Mmp10, Mmp11, Mmp12, Mmp13, Mmp14, Mmp15, Mmp16, Mmp17, Mmp19, Mmp1b, Mmp2, Mmp20, Mmp21, Mmp23, Mmp24, Mmp27, Mmp28, Mmp3, Mmp7, Mmp8, Mmp9, Ngf, Nln, Oma1, Picalm, Pitrm1, Rarres1, Rce1, Reck, Thop1, Timp1, Timp2, Timp3, Timp4, Trabd2b, Zmpste24]	0.00043966	6	0.11	[Mmp12, Mmp13, Mmp16, Rarres1, Timp2, Timp3]	Mostly associated to 'Enriched'	[Mmp13, Rarres1, Timp2, Timp3]	0.67	[Mmp12, Mmp16]	0.33
	42	Migration and Regenetration	GO:0048678	response to axon injury	[Aif1, Apoa1, Apoa4, Apod, Apoe, Arf4, Arg1, Arg2, Calu, Cdk1, Cers2, Chst3, Cntf, Cspg5, Cst3, Ctnna1, Cyss, Dag1, Dhfr, Drd2, Epha4, Epo, Erbb2, Fkbp1b, Flrt3, Gap43, Gip, Gipr, Grn, Gstm1, Igf1r, Isl1, Jak2, Jam3, Kcnk2, Klk8, Lgals1, Lrp1, Ltc4s, Lyn, Map1b, Map2k1, Mapk8ip3, Max, Max-ps1, Mfn2, Mif, Mmp2, Morn4, Mtr, Musk, Ncam1, Ndel1, Nefh, Nefm, Nos3, Nrep, Nrg1, Ntrk1, Ntrk3, Nts, Ocm2, …	0.000190016	8	0.09	[Apoa1, Apoa4, Apoe, Cst3, Gip, Grn, Mif, Spp1]	None Specific	[Gip, Grn, Mif, Spp1]	0.5	[Apoa1, Apoa4, Apoe, Cst3]	0.5
	43	Migration and Regenetration	GO:0046889	positive regulation of lipid biosynthetic process	[Abcd2, Acsl5, Adora2b, Anxa1, Apoa1, Apoa4, Apoa5, Apoc3, Apoe, Avp, Avpr1a, Capn2, Cga, Creb1, Crebl2, Ctdnep1, Cyp17a1, Cyp7a1, Dab2, Dbi, Dgat1, Dgat2, Fdps, Fgf1, Fpr2, Gh1, Gpam, Gpld1, Hnf4a, Htr2b, Igf1, Igf1r, Igf2, Il1a, Mapk9, Mid1ip1, Mtor, Nr1d1, Nt5e, Pc, Pla2g4a, Pla2g6, Plin5, Por, Ppargc1a, Rab38, Rdh10, Rdh16, Rgn, Scp2, Sec14l2, Slc27a1, Smpd3, Srebf1, Srl, Zp3]	0.000536129	6	0.11	[Apoa1, Apoa4, Apoc3, Apoe, Igf1, Il1a]	Mostly associated to 'Lost'	[Apoc3]	0.17	[Apoa1, Apoa4, Apoe, Igf1, Il1a]	0.83
	44	Migration and Regenetration	GO:0045940	positive regulation of steroid metabolic process	[Adora2b, Apoa1, Apoa4, Apoa5, Apoe, Cga, Cyp17a1, Cyp7a1, Dab2, Fdps, Fgf1, Gh1, Igf1, Igf1r, Igf2, Il1a, Nr1d1, Por, Ppargc1a, Scp2, Sec14l2]	3.16822e-05	5	0.24	[Apoa1, Apoa4, Apoe, Igf1, Il1a]	Mostly associated to 'Lost'	[]	0	[Apoa1, Apoa4, Apoe, Igf1, Il1a]	1
	45	Migration and Regenetration	GO:0045834	positive regulation of lipid metabolic process	[Aadac, Abcd1, Abcd2, Abhd5, Acsl5, Adipoq, Adora1, Adora2b, Anxa1, Apoa1, Apoa4, Apoa5, Apoc2, Apoc3, Apoe, Apoh, Atg14, Avp, Avpr1a, Capn2, Cd36, Cd81, Cga, Cpt1a, Creb1, Crebl2, Ctdnep1, Cyp17a1, Cyp7a1, Dab2, Dbi, Dgat1, Dgat2, Dgkz, Epha8, Erbb4, Fabp1, Fat1, Fdps, Fgf1, Fgf21, Fpr2, Gh1, Ghsr, Gpam, Gpld1, Hnf4a, Htr2b, Igf1, Igf1r, Igf2, Il1a, Irs1, Ldlr, Mapk9, Mid1ip1, Mlycd, Mtor, Nr1d1…	4.25808e-05	9	0.1	[Apoa1, Apoa4, Apoc3, Apoe, Apoh, Igf1, Il1a, Sct, Tgfb1]	Mostly associated to 'Lost'	[Apoc3, Apoh, Tgfb1]	0.33	[Apoa1, Apoa4, Apoe, Igf1, Il1a, Sct]	0.67
	46	Migration and Regenetration	GO:0042060	wound healing	[Abat, Abcc8, Acta2, Adam15, Adrb1, Adrb2, Ager, Alox12, Alox15, Anxa1, Anxa2, Anxa5, Anxa6, Apod, Apoh, Arfgef1, Arhgap35, Axl, Bmp4, Bp196, Btnl6-ps1, C3, C9, Cabp1, Cadm4, Capn3, Casp3, Cav1, Ccl2, Ccl20, Ccn3, Ccnb1, Cd34, Cd40lg, Cd44, Cd81, Cd9, Cdh3, Ceacam1, Col1a1, Cpb2, Cpq, Crp, Cx3cl1, Cxcl2, Cxcr4, Cyp21a1-ps, Dag1, Dcbld2, Dcn, Ddr1, Dmbt1, Dmd, Dsp, Dspp, Dst, Egfr, Egr1, Eno3, Erb…	1.72891e-08	20	0.08	[Apoh, Cd40lg, Cx3cl1, Dspp, Fgf7, Igfbp1, Il1a, Il6, Lox, Mdk, Mif, Plat, Serpine2, Serpinf2, Sparc, Tff3, Tgfb1, Tgfb3, Timp3, Uts2]	None Specific	[Apoh, Cx3cl1, Fgf7, Igfbp1, Lox, Mdk, Mif, Serpine2, Tff3, Tgfb1, Timp3]	0.55	[Cd40lg, Dspp, Il1a, Il6, Plat, Serpinf2, Sparc, Tgfb3, Uts2]	0.45
	47	Migration and Regenetration	GO:0034435	cholesterol esterification	[Acat2, Apoa1, Apoa4, Apoa5, Apoe, Lamtor1, Lcat, Soat1, Soat2]	1.28717e-05	4	0.44	[Apoa1, Apoa4, Apoe, Lcat]	Mostly associated to 'Lost'	[]	0	[Apoa1, Apoa4, Apoe, Lcat]	1
	48	Migration and Regenetration	GO:0032368	regulation of lipid transport	[Abca2, Abca7, Abcb4, Acsl5, Acsl6, Adipoq, Agt, Agtr1a, Agtr1b, Agtr2, Anxa2, Apoa1, Apoa4, Apoa5, Apoc1, Apoe, Atp5pf, Bmp6, Crh, Crhr1, Dab2, Dgat1, Edn1, Hrh2, Igfbp3, Il1a, Lamtor1, Lrp1, Map2k6, Mapk9, Mfn2, Nka1, Nkx3-1, Nr1h3, Nrg1, Ntsr1, Nucb2, Oxt, P2ry2, Pgy2, Pla2g6, Pla2r1, Pomc, Retn, Runx1, Scp2, Scp2d1, Sstr4, Syk, Tac1, Tac3, Ttc39b, Ucn]	0.00277459	5	0.09	[Apoa1, Apoa4, Apoe, Crh, Il1a]	Mostly associated to 'Lost'	[Crh]	0.2	[Apoa1, Apoa4, Apoe, Il1a]	0.8
	49	Migration and Regenetration	GO:0031102	neuron projection regeneration	[Adm, Apoa1, Apoa4, Apod, Apoe, Calu, Cers2, Chst3, Cntf, Cspg5, Ctnna1, Dag1, Dhfr, Epha4, Fas, Fkbp1b, Gap43, Grn, Hgf, Igf1r, Isl1, Jak2, Jam3, Klk8, LOC100361087, Lrp1, Map1b, Map4k4, Mapk8ip3, Mif, Mmp2, Mtr, Ncam1, Ndel1, Nefh, Nefm, Nos1ap, Nrep, Nrg1, Ocm2, Omg, Ptn, Ptprs, Rgma, Rtn4, Rtn4r, Rtn4rl1, Rxra, Sgpp1, Smo, Spp1, Stk24, Stk3, Thy1, Tspo, Ulk1, Vcan, Xylt1]	8.61798e-05	7	0.12	[Apoa1, Apoa4, Apoe, Grn, Hgf, Mif, Spp1]	None Specific	[Grn, Hgf, Mif, Spp1]	0.57	[Apoa1, Apoa4, Apoe]	0.43
	50	Migration and Regenetration	GO:0031099	regeneration	[Ace, Adam15, Adh1, Adm, Adrb2, Afp, Ahsg, Akr1b1, Alas2, Aldoc, Angpt1, Angpt2, Anxa1, Anxa3, Apoa1, Apoa2, Apoa4, Apoa5, Apod, Apoe, Apoh, Atic, Atp2a3, Axl, Baat, Bak1, Bcl2, Bdnf, C5ar1, Cad, Calu, Capn3, Cast, Cav1, Cckar, Ccl2, Ccn3, Ccna2, Ccnb1, Ccnd1, Ccne1, Cd81, Cd9, Cdk1, Cdk2, Cdk4, Cdkn1a, Cebpa, Cebpb, Cers2, Cftr, Chst3, Cldn1, Cntf, Cpb2, Cpq, Csnk2a1, Csnk2a2, Csnk2b, Cspg5, Ctn…	3.15943e-07	19	0.07	[Angpt2, Apoa1, Apoa4, Apoe, Apoh, Grn, Hamp, Hgf, Hp, Igfbp1, Il10, Lifr, Mdk, Mif, Serpina10, Spp1, Tgfb1, Timp3, Uts2]	None Specific	[Apoh, Grn, Hgf, Igfbp1, Lifr, Mdk, Mif, Serpina10, Spp1, Tgfb1, Timp3]	0.58	[Angpt2, Apoa1, Apoa4, Apoe, Hamp, Hp, Il10, Uts2]	0.42
	51	Migration and Regenetration	GO:0009611	response to wounding	[A2m, Abat, Abcc8, Acta2, Adam15, Adm, Adrb1, Adrb2, Ager, Aif1, Alox12, Alox15, Anxa1, Anxa2, Anxa5, Anxa6, Apoa1, Apoa4, Apod, Apoe, Apoh, Arf4, Arfgef1, Arg1, Arg2, Arhgap35, Atp7a, Axl, B4galt1, Bmp4, Bp196, Brf1, Btnl6-ps1, C3, C9, Cabp1, Cadm4, Calu, Capn3, Casp3, Cav1, Ccl2, Ccl20, Ccn3, Ccnb1, Ccr2, Cd34, Cd40lg, Cd44, Cd81, Cd9, Cdh3, Cdk1, Cdk5, Ceacam1, Cers2, Chst3, Clu, Cntf, Cntn1, …	2.12959e-11	29	0.08	[Apoa1, Apoa4, Apoe, Apoh, B4galt1, Cd40lg, Cst3, Cx3cl1, Dspp, Fgf7, Gdnf, Gip, Grn, Igfbp1, Il1a, Il6, Lox, Mdk, Mif, Plat, Serpine2, Serpinf2, Sparc, Spp1, Tff3, Tgfb1, Tgfb3, Timp3, Uts2]	None Specific	[Apoh, Cx3cl1, Fgf7, Gip, Grn, Igfbp1, Lox, Mdk, Mif, Serpine2, Spp1, Tff3, Tgfb1, Timp3]	0.48	[Apoa1, Apoa4, Apoe, B4galt1, Cd40lg, Cst3, Dspp, Gdnf, Il1a, Il6, Plat, Serpinf2, Sparc, Tgfb3, Uts2]	0.52
	52	Migration and Regenetration	GO:0008203	cholesterol metabolic process	[Acat2, Apoa1, Apoa2, Apoa4, Apoa5, Apoe, Ch25h, Cln8, Cyp11a1, Cyp11b1, Cyp11b2, Cyp11b3, Cyp27a1, Cyp46a1, Cyp51, Cyp7a1, Cyp7b1, Dgat2, Dhcr24, Dhcr7, Ebp, Fdft1, Fdps, Fdx1, Fgf1, Gba2, Hmgcr, Hsd17b4, Hsd17b7, Hsd3b7, Idi1, Lbr, Lcat, Lss, Mt3, Mvd, Mvk, Nsdhl, Pip4p1, Pmvk, Por, Sc5d, Scp2, Sec14l2, Soat1, Soat2, Sod1, Sqle, Srebf1, Sult2b1, Thrb, Tm7sf2, Ttc39b]	0.0159433	4	0.08	[Apoa1, Apoa4, Apoe, Lcat]	Mostly associated to 'Lost'	[]	0	[Apoa1, Apoa4, Apoe, Lcat]	1
	53	Cell Proliferation	GO:0090092	regulation of transmembrane receptor protein serine/threonine kinase signaling pathway	[Acvr1b, Bcl9l, Bmp10, Bmp15, Bmp2, Bmp3, Bmp4, Bmp5, Bmp6, Bmp7, Bmp8a, Bmp8b, Capn5, Cav1, Ccn3, Cer1, Cers1, Cited2, Crb2, Dand5, Dlx1, Dnm2, Dpy30, Eng, Fbxl15, Flcn, Foxd1, Fstl1, Furin, Gata4, Gata6, Gdf1, Gdf10, Gdf11, Gdf15, Gdf2, Gdf3, Gdf5, Gdf6, Gdf7, Gdf9, Got1, Grem1, Hes5, Hsp90ab1, Htra3, Inha, Inhba, Inhbb, Inhbc, Inhbe, LOC108348120, Lefty1, Lefty2, Lemd2, Lemd3, Lrp2, Ltbp1, Mag…	9.15952e-06	10	0.11	[Bmp2, Bmp3, Bmp5, Bmp8a, Bmp8b, Fstl1, Gdf5, Sfrp4, Tgfb1, Tgfb3]	None Specific	[Bmp3, Bmp8a, Bmp8b, Gdf5, Sfrp4, Tgfb1]	0.6	[Bmp2, Bmp5, Fstl1, Tgfb3]	0.4
	54	Cell Proliferation	GO:0071773	cellular response to BMP stimulus	[Acvr1, Acvr2a, Acvrl1, Bmp10, Bmp15, Bmp2, Bmp4, Bmp5, Bmp6, Bmp7, Bmp8a, Bmp8b, Bmpr1a, Bmpr2, Capn5, Cer1, Cers1, Cfc1, Crb2, Dand5, Dlx1, Fbxl15, Fn1, Foxd1, Fstl1, Gata4, Gata6, Gdf1, Gdf15, Gdf2, Gdf3, Gdf5, Gdf6, Gdf7, Gdf9, Grem1, Hes5, Hjv, Htra3, Kcnd3, LOC108348120, Lef1, Lemd2, Lemd3, Lrp2, Megf8, Nbl1, Nodal, Nog, Notch1, Oaz1, Rgma, Rgmb, Rnf165, Sfrp4, Ski, Skil, Skor1, Skor2, Slc3…	9.82444e-06	9	0.12	[Bmp2, Bmp5, Bmp8a, Bmp8b, Cfc1, Fstl1, Gdf5, Sfrp4, Spint1]	None Specific	[Bmp8a, Bmp8b, Cfc1, Gdf5, Sfrp4]	0.55	[Bmp2, Bmp5, Fstl1, Spint1]	0.45
	55	Cell Proliferation	GO:0060395	SMAD protein signal transduction	[Bmp10, Bmp15, Bmp2, Bmp3, Bmp4, Bmp5, Bmp6, Bmp7, Bmp8a, Bmp8b, Ccn3, Cers1, Dpy30, Gdf1, Gdf10, Gdf11, Gdf15, Gdf2, Gdf3, Gdf5, Gdf6, Gdf7, Gdf9, Inha, Inhba, Inhbb, Inhbc, Inhbe, Lefty1, Lefty2, Magi2, Mstn, Nodal, Nup93, Parp1, Tgfb1, Tgfb2, Tgfb3, Veph1]	4.26432e-07	8	0.21	[Bmp2, Bmp3, Bmp5, Bmp8a, Bmp8b, Gdf5, Tgfb1, Tgfb3]	Mostly associated to 'Enriched'	[Bmp3, Bmp8a, Bmp8b, Gdf5, Tgfb1]	0.62	[Bmp2, Bmp5, Tgfb3]	0.38
	56	Cell Proliferation	GO:0060389	pathway-restricted SMAD protein phosphorylation	[Acvr1b, Bmp10, Bmp15, Bmp2, Bmp3, Bmp4, Bmp5, Bmp6, Bmp7, Bmp8a, Bmp8b, Cers1, Gdf1, Gdf10, Gdf11, Gdf15, Gdf2, Gdf3, Gdf5, Gdf6, Gdf7, Gdf9, Inha, Inhba, Inhbb, Inhbc, Inhbe, Lefty1, Lefty2, Mstn, Nodal, Sdcbp, Tgfb1, Tgfb2, Tgfb3, Usp15]	2.19943e-07	8	0.22	[Bmp2, Bmp3, Bmp5, Bmp8a, Bmp8b, Gdf5, Tgfb1, Tgfb3]	Mostly associated to 'Enriched'	[Bmp3, Bmp8a, Bmp8b, Gdf5, Tgfb1]	0.62	[Bmp2, Bmp5, Tgfb3]	0.38
	57	Cell Proliferation	GO:0060349	bone morphogenesis	[Anxa2, Anxa6, Bmp4, Bmpr2, Cnp, Coch, Col10a1, Col14a1, Col20a1, Col2a1, Col6a2, Col7a1, Dlx2, Dlx5, Fstl1, Ghr, Ifitm5, Igf1, Inppl1, Lrp5, Lrp6, Matn1, Matn2, Matn3, Matn4, Mbl1, Mbl2, Mmp13, Nppc, Osr2, Por, Rara, Rarb, Rarg, Sfrp4, Sox9, Tek, Tfap2a, Tgfb1, Tgfb2, Tgfb3, Vit, Vwa1, Vwa2]	1.13498e-06	8	0.18	[Col10a1, Fstl1, Ghr, Igf1, Mmp13, Sfrp4, Tgfb1, Tgfb3]	None Specific	[Col10a1, Mmp13, Sfrp4, Tgfb1]	0.5	[Fstl1, Ghr, Igf1, Tgfb3]	0.5
	58	Cell Proliferation	GO:0060348	bone development	[Akap13, Anxa2, Anxa6, Atp6ap1, Bglap, Bmp2, Bmp4, Bmpr2, Cnp, Coch, Col10a1, Col14a1, Col20a1, Col2a1, Col6a2, Col7a1, Cyp19a1, Dbh, Dlx2, Dlx5, Dym, Eng, Esr1, Fstl1, Ghr, Ghrl, Gja1, Hsd17b1, Hsd17b2, Ifitm5, Igf1, Inppl1, Lep, Lrp5, Lrp6, Matn1, Matn2, Matn3, Matn4, Mbl1, Mbl2, Med1, Mmp13, Mpig6b, Myoc, Nos3, Notch2, Nppc, Osr2, Phex, Phospho1, Por, Ptger4, Pth, Rara, Rarb, Rarg, Rflna, Rfln…	1.88338e-07	11	0.14	[Bglap, Bmp2, Col10a1, Fstl1, Ghr, Igf1, Mmp13, Pth, Sfrp4, Tgfb1, Tgfb3]	None Specific	[Bglap, Col10a1, Mmp13, Pth, Sfrp4, Tgfb1]	0.54	[Bmp2, Fstl1, Ghr, Igf1, Tgfb3]	0.46
	59	Cell Proliferation	GO:0051216	cartilage development	[AA926063, Acan, Anxa2, Anxa6, B3galt4, Barx2, Bmp4, Bmp6, Bmpr2, Ccn3, Cdk2ap1-ps1, Chad, Cnp, Coch, Col10a1, Col11a2, Col14a1, Col20a1, Col2a1, Col6a2, Col7a1, Col9a1, Creb3l2, Daxx, Dspp, Efemp1, Esrra, Evc, Gdf6, Ghr, Gpld1, Hes5, Hmga2, Hsd17b8, Hyal1, Hyal2, Kifc1, LOC224733l-1, LOC224733l-2, Lep, Loxl2, Lrp6, Lum, Matn1, Matn2, Matn3, Matn4, Mbl1, Mbl2, Mdk, Msx1, Msx2, Nfib, Nppc, Phf1, P…	0.000136579	8	0.1	[Col10a1, Dspp, Ghr, Loxl2, Lum, Mdk, Pth, Tgfb1]	None Specific	[Col10a1, Mdk, Pth, Tgfb1]	0.5	[Dspp, Ghr, Loxl2, Lum]	0.5
	60	Cell Proliferation	GO:0050679	positive regulation of epithelial cell proliferation	[Adora2b, Akt1, Aplnr, Arg1, Atp7a, Bad, Bmp2, Bmp4, C5ar1, Capza2, Cav1, Cav2, Ccl2, Ccnd2, Cflar, Cftr, Cxcl12, Cyba, Dab2ip, Ecm1, Egfr, Emc10, Epgn, Erbb4, Espn, Esr1, Fgf10, Fgf7, Foxe3, Ghrl, Ghsr, Glul, Grn, Has2, Hdac6, Hpn, Hrh3, Htr2b, Htra1, Hyal1, Id1, Igf1, Igf2, Ihh, Itpr1, Jcad, Kdr, Kng1, Kng2, Kng2l1, LOC100912649, LOC103689963, LOC103690035, LOC108348065, Map2k5, Mdk, Met, Mmp12…	1.88133e-05	10	0.1	[Bmp2, Ecm1, Fgf7, Grn, Igf1, Mdk, Mmp12, Tgfb1, Vegfd, Wnt2]	Mostly associated to 'Enriched'	[Ecm1, Fgf7, Grn, Mdk, Tgfb1, Vegfd, Wnt2]	0.7	[Bmp2, Igf1, Mmp12]	0.3
	61	Cell Proliferation	GO:0050678	regulation of epithelial cell proliferation	[Adora2b, Ager, Akt1, Aplnr, Arg1, Atf2, Atp5if1, Atp7a, Bad, Bmp2, Bmp4, Brf1, C5ar1, Capza2, Cav1, Cav2, Ccl2, Ccnd2, Cdkn2a, Ceacam1, Cflar, Cftr, Cnmd, Cpb2, Cxcl12, Cyba, Dab2, Dab2ip, Deaf1, Ecm1, Ednra, Ednrb, Egfr, Emc10, Epgn, Erbb4, Errfi1, Espn, Esr1, Esr2, Fgf10, Fgf7, Fgfr2, Foxe3, Ghrl, Ghsr, Gja1, Glul, Grn, Has2, Hdac6, Hpn, Hrh3, Htr2b, Htra1, Hyal1, Id1, Ifng, Igf1, Igf2, Ihh, I…	2.30949e-05	12	0.08	[Bmp2, Ecm1, Fgf7, Grn, Igf1, Mdk, Mmp12, Tgfb1, Tgfb3, Vegfd, Wfdc1, Wnt2]	Mostly associated to 'Enriched'	[Ecm1, Fgf7, Grn, Mdk, Tgfb1, Vegfd, Wfdc1, Wnt2]	0.67	[Bmp2, Igf1, Mmp12, Tgfb3]	0.33
	62	Cell Proliferation	GO:0048762	mesenchymal cell differentiation	[Ager, Alg2, Alx1, Anxa6, Bmp2, Coro1c, Crb2, Ctnnb1, Cul7, Dab2ip, Ell3, Epha3, Erbb4, Fgfr2, Fuz, Gdnf, Gsk3b, Has2, Hdac2, Hmga2, Hnrnpab, Hpn, Htr2b, Isl1, Jag1, Kbtbd8, Klhl12, LOC103689931, LOC103690035, Lef1, Loxl2, Lrp6, Mcrip1, Mdk, Mef2c, Mok, Myocd, Nog, Nolc1, Notch1, Olfm1, Osr1, Pax2, Pax6, Pdcd4, Pdcd6, Pdpn, Pef1, Plaur, Sdcbp, Sema3a, Sema3b, Sema3c, Sema3d, Sema3e, Sema3f, Sema3…	0.00521336	6	0.07	[Bmp2, Gdnf, Loxl2, Mdk, Tgfb1, Tgfb3]	Mostly associated to 'Lost'	[Mdk, Tgfb1]	0.33	[Bmp2, Gdnf, Loxl2, Tgfb3]	0.67
	63	Cell Proliferation	GO:0030324	lung development	[Aard, Ace, Ager, Arg1, Arg2, Asah1, Bag6, Bmp4, Capza2, Casp1, Cav1, Cav2, Ccn2, Cebpa, Cftr, Chi3l1, Clcn2, Cp, Crispld2, Ctsh, Dbn1, Egfr, Eif4e, Eif4ebp1, Eif4g1, Epas1, Errfi1, Fgf7, Fstl3, Fzd1, Ggcx, Gh1, Hmgcs2, Hnrnpa1, Hnrnpa2b1, Hnrnpk, Il18, Lhx3, Lta4h, Mecp2, Met, Mgp, Mme, Mmp12, Mok, Nfib, Nr3c1, Pde4d, Pdgfa, Pdgfra, Pdgfrb, Pdpn, Phex, Polr1a, Prr14, Ptn, Rcn3, Rida, Rpa1, ST7, …	0.00010522	8	0.1	[Ccn2, Fgf7, Mgp, Mmp12, Sparc, Tgfb1, Tgfb3, Wnt2]	None Specific	[Fgf7, Mgp, Tgfb1, Wnt2]	0.5	[Ccn2, Mmp12, Sparc, Tgfb3]	0.5
	64	Cell Proliferation	GO:0010862	positive regulation of pathway-restricted SMAD protein phosphorylation	[Acvr1b, Bmp10, Bmp15, Bmp2, Bmp3, Bmp4, Bmp5, Bmp6, Bmp7, Bmp8a, Bmp8b, Cers1, Gdf1, Gdf10, Gdf11, Gdf15, Gdf2, Gdf3, Gdf5, Gdf6, Gdf7, Gdf9, Inha, Inhba, Inhbb, Inhbc, Inhbe, Lefty1, Lefty2, Mstn, Nodal, Sdcbp, Tgfb1, Tgfb2, Tgfb3]	1.73798e-07	8	0.23	[Bmp2, Bmp3, Bmp5, Bmp8a, Bmp8b, Gdf5, Tgfb1, Tgfb3]	Mostly associated to 'Enriched'	[Bmp3, Bmp8a, Bmp8b, Gdf5, Tgfb1]	0.62	[Bmp2, Bmp5, Tgfb3]	0.38
	65	Cell Proliferation	GO:0007178	transmembrane receptor protein serine/threonine kinase signaling pathway	[Acvr1, Acvr1b, Acvr1c, Acvr2a, Acvr2b, Acvrl1, Amhr2, Bambi, Bcl9l, Bmp10, Bmp15, Bmp2, Bmp3, Bmp4, Bmp5, Bmp6, Bmp7, Bmp8a, Bmp8b, Bmpr1a, Bmpr1b, Bmpr2, Capn5, Cav1, Ccl2, Ccn3, Cer1, Cers1, Cfc1, Cited2, Crb2, Creb1, Dand5, Dlx1, Dnm2, Dpy30, Dusp15, Dusp22, Eng, Espn, Fbxl15, Flcn, Foxd1, Fstl1, Furin, Gata4, Gata6, Gdf1, Gdf10, Gdf11, Gdf15, Gdf2, Gdf3, Gdf5, Gdf6, Gdf7, Gdf9, Got1, Grem1, …	4.05188e-05	11	0.08	[Bmp2, Bmp3, Bmp5, Bmp8a, Bmp8b, Cfc1, Fstl1, Gdf5, Sfrp4, Tgfb1, Tgfb3]	Mostly associated to 'Enriched'	[Bmp3, Bmp8a, Bmp8b, Cfc1, Gdf5, Sfrp4, Tgfb1]	0.64	[Bmp2, Bmp5, Fstl1, Tgfb3]	0.36
	66	Cell Proliferation	GO:0005125	cytokine activity	[Aimp1, Bmp10, Bmp15, Bmp2, Bmp3, Bmp4, Bmp5, Bmp6, Bmp7, Bmp8a, Bmp8b, Ccl1, Ccl11, Ccl12, Ccl17, Ccl19, Ccl2, Ccl20, Ccl21, Ccl22, Ccl24, Ccl25, Ccl26, Ccl27, Ccl28, Ccl3, Ccl4, Ccl5, Ccl6, Ccl7, Ccl9, Cers1, Clcf1, Cntf, Crlf2, Csf1, Csf2, Csf3, Ctf1, Ctf2, Cx3cl1, Cxcl1, Cxcl10, Cxcl11, Cxcl12, Cxcl13, Cxcl16, Cxcl2, Cxcl3, Cxcl6, Cxcl9, Epo, Espn, Gdf1, Gdf10, Gdf11, Gdf15, Gdf2, Gdf3, Gdf5,…	4.41709e-08	14	0.12	[Bmp2, Bmp3, Bmp5, Bmp8a, Bmp8b, Cx3cl1, Gdf5, Ifna11, Il16, Il33, Il6, Ndp, Tgfb1, Tgfb3]	Mostly associated to 'Enriched'	[Bmp3, Bmp8a, Bmp8b, Cx3cl1, Gdf5, Ifna11, Il16, Il33, Tgfb1]	0.64	[Bmp2, Bmp5, Il6, Ndp, Tgfb3]	0.36
	67	Cell Proliferation	GO:0001938	positive regulation of endothelial cell proliferation	[Adora2b, Akt1, Aplnr, Arg1, Bmp2, Bmp4, Capza2, Cav1, Cav2, Ccl2, Cftr, Cxcl12, Cyba, Ecm1, Emc10, Espn, Ghrl, Ghsr, Htr2b, Igf1, Igf2, Jcad, Kdr, Kng1, Kng2, Kng2l1, LOC100912649, LOC103690035, Mdk, Met, Mtor, Nrarp, Pdgfb, Pgf, Prkca, Prkd2, Rictor, Rptor, ST7, Scg2, Sema5a, Srl, Tgfbr1, Vegfa, Vegfb, Vegfc, Vegfd, Vip, Wnt2]	0.000256912	6	0.12	[Bmp2, Ecm1, Igf1, Mdk, Vegfd, Wnt2]	Mostly associated to 'Enriched'	[Ecm1, Mdk, Vegfd, Wnt2]	0.67	[Bmp2, Igf1]	0.33
	68	Cell Proliferation	GO:0001501	skeletal system development	[AA926063, Acan, Akap13, Alx1, Anxa2, Anxa6, Atp6ap1, B3galt4, Barx2, Bcan, Bglap, Bmp2, Bmp4, Bmp6, Bmpr2, Ccn3, Cdk2ap1-ps1, Chad, Cnp, Coch, Col10a1, Col11a2, Col14a1, Col1a1, Col20a1, Col2a1, Col3a1, Col4a3, Col5a2, Col6a2, Col7a1, Col9a1, Creb3l2, Cyp19a1, Daxx, Dbh, Deaf1, Dll3, Dlx2, Dlx5, Dspp, Dym, Efemp1, Eif4a3, Eng, Esr1, Esrra, Evc, Fstl1, Fuz, Gdf6, Ghr, Ghrl, Gja1, Gpld1, Hapln1, H…	1.09752e-08	17	0.1	[Bglap, Bmp2, Col10a1, Dspp, Fstl1, Ghr, Hapln2, Igf1, Loxl2, Lum, Mdk, Mmp13, Mmp16, Pth, Sfrp4, Tgfb1, Tgfb3]	None Specific	[Bglap, Col10a1, Mdk, Mmp13, Pth, Sfrp4, Tgfb1]	0.41	[Bmp2, Dspp, Fstl1, Ghr, Hapln2, Igf1, Loxl2, Lum, Mmp16, Tgfb3]	0.59
	69	Regulation of blood pressure	GO:0060259	regulation of feeding behavior	[Agrp, Cck, Cfap20, Cnr1, Crhr1, Crhr2, Ddr1, Dgat1, Drd1, Esr2, Ghrl, Ghsr, Htr1a, Lepr, Mc3r, Mc4r, Mtor, Napepld, Nmu, Npsr1, Npy, Npy2r, Nr4a3, Oprk1, Pcdha4, Qrfp, Retn, Sgip1, Stat3, Tacr3, Trh, Ucn]	0.0029594	4	0.12	[Agrp, Cck, Npy, Qrfp]	Mostly associated to 'Lost'	[]	0	[Agrp, Cck, Npy, Qrfp]	1
	70	Regulation of blood pressure	GO:0050795	regulation of behavior	[Ada, Adora1, Adora2a, Agrp, Ahi1, Alb, Casp1, Cck, Cckbr, Ccl3, Cfap20, Cnr1, Cort, Crh, Crhr1, Crhr2, Csf2, Dbn1, Ddr1, Dgat1, Dlg4, Drd1, Drd2, Drd3, Esr2, Ghrh, Ghrhr, Ghrl, Ghsr, Gja1, Hcrtr2, Hdac2, Hdac4, Htr1a, Htr2b, Htr7, Il18, Il6, Lepr, Mc3r, Mc4r, Mef2c, Mt2A, Mtnr1b, Mtor, Napepld, Nlgn1, Nmu, Nps, Npsr1, Npy, Npy2r, Nr1d1, Nr4a3, Nrxn1, Olah, Oprk1, Oprl1, Pcdha4, Penk, Per3, Pglyr…	9.61987e-05	8	0.1	[Agrp, Alb, Cck, Crh, Il6, Npy, Qrfp, Uts2]	Mostly associated to 'Lost'	[Alb, Crh]	0.25	[Agrp, Cck, Il6, Npy, Qrfp, Uts2]	0.75
	71	Regulation of blood pressure	GO:0048520	positive regulation of behavior	[Adora2a, Agrp, Alb, Casp1, Cck, Cckbr, Cfap20, Crh, Ddr1, Drd1, Ghrh, Ghrhr, Ghrl, Ghsr, Gja1, Hdac2, Hdac4, Mef2c, Mt2A, Mtnr1b, Mtor, Nlgn1, Nps, Npy, Npy2r, Nr4a3, Olah, Oprk1, Penk, Pmch, Ptger3, Ptger4, Sgip1, Ucn, Uts2, Uts2r]	4.36564e-05	6	0.17	[Agrp, Alb, Cck, Crh, Npy, Uts2]	Mostly associated to 'Lost'	[Alb, Crh]	0.33	[Agrp, Cck, Npy, Uts2]	0.67
	72	Regulation of blood pressure	GO:0045776	negative regulation of blood pressure	[Abat, Adipoq, Adm2, Adora1, Adrb1, Adrb2, Adrb3, Am2, Apln, Bdkrb1, Bdkrb2, Calca, Cd36, Cnr1, Crh, Fat1, Ffar3, Gch1, Gja5, Gnas, Gpr37l1, Hba-a1, Hba-a2, Hba1, Hrh3, Kl, Nos1, Nos2, Nos3, Nppa, Nppb, Npy, Ntsr1, Olah, Oprl1, Oxt, Pcdha4, Pik3r1, Pmch, Ppara, Prcp, Ptafr, Rnpep, Snx5, Trpv1, Ucn, Uts2, Uts2r, Vegfc]	0.000256912	6	0.12	[Apln, Calca, Crh, Nppb, Npy, Uts2]	Mostly associated to 'Lost'	[Crh]	0.17	[Apln, Calca, Nppb, Npy, Uts2]	0.83
	73	Regulation of blood pressure	GO:0019935	cyclic-nucleotide-mediated signaling	[Adcy1, Adcy2, Adcy3, Adcy4, Adcy5, Adcy6, Adcy7, Adcy8, Adcy9, Adcyap1, Adcyap1r1, Adgrb2, Adgrb3, Adgrd1, Adgre1, Adgre4, Adgre5, Adgrg1, Adgrg2, Adgrg3, Adgrg5, Adgrg6, Adgrg7, Adgrl1, Adgrl2, Adgrl3, Adgrl4, Adm, Adm2, Adnp, Adora2a, Adora2b, Adra1a, Adra1b, Adra1d, Adra2a, Adra2b, Adra2c, Adrb1, Adrb2, Adrb3, Akap13, Am2, Aplnr, Aqp1, Bud31, Calca, Calcb, Chga, Cnp, Crem, Crh, Crhr1, Crhr2, …	0.00121547	10	0.06	[Calca, Calcb, Crh, Defb1, Gip, Insl3, Nppb, Pth, Sct, Uts2]	Mostly associated to 'Lost'	[Crh, Gip, Pth]	0.3	[Calca, Calcb, Defb1, Insl3, Nppb, Sct, Uts2]	0.7
	74	Regulation of blood pressure	GO:0008217	regulation of blood pressure	[Abat, Ace, Ace2, Adamts16, Adipoq, Adm2, Adora1, Adra1a, Adra1b, Adra2b, Adrb1, Adrb2, Adrb3, Agt, Agtr1a, Agtr1b, Agtr2, Am2, Aoc3, Apln, Atp2b1, Atp5pf, Avp, Avpr1a, Avpr1b, Avpr2, Bdkrb1, Bdkrb2, C3ar1, Calca, Cartpt, Cd34, Cd36, Cnr1, Corin, Crh, Crhr2, Cyba, Cyp11b2, Dll1, Ece1, Edn1, Ednrb, Emp2, Enpep, Ephx2, F11r, F2r, F2rl1, Fat1, Ffar3, Gas6, Gch1, Gja1, Gja5, Glp1r, Gnas, Gpr37l1, Hba…	2.21736e-06	13	0.09	[Apln, Calca, Cartpt, Crh, Klk1, Klk6, Klk7, Mif, Nppb, Npy, Qrfp, Ren, Uts2]	Mostly associated to 'Lost'	[Crh, Klk1, Mif]	0.23	[Apln, Calca, Cartpt, Klk6, Klk7, Nppb, Npy, Qrfp, Ren, Uts2]	0.77
	75	Regulation of blood pressure	GO:0005184	neuropeptide hormone activity	[Adcyap1, Avp, Calca, Cck, Cort, Gal, Ghrh, Hcrt, Npff, Npy, Oxt, Ppox, Ppy, Prlh, Pyy, Qrfp, Vip]	0.000274465	4	0.22	[Calca, Cck, Npy, Qrfp]	Mostly associated to 'Lost'	[]	0	[Calca, Cck, Npy, Qrfp]	1
	76	Regulation of blood pressure	GO:0003073	regulation of systemic arterial blood pressure	[Ace, Ace2, Adamts16, Adora1, Adra1a, Adra1b, Adrb1, Adrb2, Adrb3, Agt, Agtr1a, Agtr1b, Agtr2, Avp, Avpr1a, Avpr1b, Avpr2, Cd36, Corin, Crh, Cyba, Emp2, Enpep, F2r, F2rl1, Fat1, Gas6, Gja1, Gja5, Gpr37l1, Hsd11b2, Kl, Klk1, Klk10, Klk12, Klk1b3, Klk1c10, Klk1c12, Klk1c2, Klk1c3, Klk1c6, Klk1c9, Klk5l, Klk6, Klk7, Klk8, Klk9, Klkb1, Mif, Nkx2-1, Nppa, Nppb, Nr2f2, Ntsr1, Olr59, Oxtr, Pde4d, Pdgfb,…	3.2409e-05	8	0.12	[Crh, Klk1, Klk6, Klk7, Mif, Nppb, Ren, Uts2]	Mostly associated to 'Lost'	[Crh, Klk1, Mif]	0.37	[Klk6, Klk7, Nppb, Ren, Uts2]	0.63
	77	Response to steroids	GO:1901655	cellular response to ketone	[Aacs, Abcb1a, Abcb1b, Abcb4, Abcc2, Abcg2, Ace, Adamts1, Adcy2, Adcy3, Adcy5, Adcy6, Adcy8, Agtr1a, Agtr1b, Agtr2, Aifm1, Akr1b1, Akr1c3, Aqp1, Arg1, Arg2, Arpc2, Asl, Ass1, Atp2b1, Atp5f1a, Banf1, Bcl2l1, Bmi1, Bmp4, Cacna1g, Cap1, Cbx3, Ccl2, Cdc5l, Cflar, Cftr, Crh, Cyp1b1, Dcps, Dnmt3b, Dspp, Egfr, Elk1, Eln, Errfi1, Espn, Fech, Fn1, Foxo1, Foxo3, Gdnf, Gjb2, Gnai1, Gnas, Grin2b, Grk2, Hcn2,…	0.000430594	9	0.07	[Crh, Dspp, Eln, Gdnf, Igf1, Il6, Plat, Sfrp1, Tgfb1]	Mostly associated to 'Lost'	[Crh, Eln, Tgfb1]	0.33	[Dspp, Gdnf, Igf1, Il6, Plat, Sfrp1]	0.67
	78	Response to steroids	GO:0071385	cellular response to glucocorticoid stimulus	[Abcb1a, Abcb1b, Abcb4, Abcc2, Abcg2, Acvr1, Adcyap1, Agtr1a, Agtr1b, Agtr2, Ahr, Anxa1, Aqp1, Arg1, Arg2, Asl, Ass1, Atp2b1, Atp5f1a, Banf1, Bcl2l1, Bmi1, Bmp4, Brf1, Cacna1g, Cbx3, Ccl2, Cflar, Crh, Crhr2, Cyp1b1, Dnmt3b, Dspp, Edn1, Egfr, Eln, Ephx1, Errfi1, Espn, Fam107a, Fech, Flt3, Foxo1, Foxo3, Gdnf, Gjb2, Grin2b, Gstp1, Hmbs, Hmgcs2, Hnrnpu, Hsd3b1, Hsd3b2, Icam1, Igf1, Igf1r, Igfals, Il1…	3.34373e-05	10	0.09	[Crh, Dspp, Eln, Gdnf, Igf1, Il6, Plat, Stc1, Tgfb1, Uts2]	Mostly associated to 'Lost'	[Crh, Eln, Tgfb1]	0.3	[Dspp, Gdnf, Igf1, Il6, Plat, Stc1, Uts2]	0.7
	79	Response to steroids	GO:0071383	cellular response to steroid hormone stimulus	[Abcb1a, Abcb1b, Abcb4, Abcc2, Abcg2, Abhd2, Ace, Acvr1, Adcyap1, Agtr1a, Agtr1b, Agtr2, Ahr, Aifm1, Andpro, Anxa1, Aqp1, Ar, Arg1, Arg2, Arntl, Asl, Ass1, Atp1a2, Atp2b1, Atp5f1a, Banf1, Bcl2l1, Bdnf, Bmi1, Bmp4, Brf1, Cacna1g, Cap1, Carm1, Cbx3, Ccl2, Cflar, Clock, Cnot9, Crh, Crhr2, Cry1, Cry2, Cst11, Cyp1b1, Dnaaf4, Dnmt3b, Dspp, Edn1, Egfr, Egr1, Eln, Ephx1, Errfi1, Espn, Esr1, Esr2, Fam107a…	0.000462258	11	0.06	[Crh, Cst11, Dspp, Eln, Gdnf, Igf1, Il6, Plat, Stc1, Tgfb1, Uts2]	Mostly associated to 'Lost'	[Crh, Eln, Tgfb1]	0.27	[Cst11, Dspp, Gdnf, Igf1, Il6, Plat, Stc1, Uts2]	0.73
	80	Response to steroids	GO:0051384	response to glucocorticoid	[A2m, Aanat, Abca3, Abcb1a, Abcb1b, Abcb4, Abcc2, Abcg2, Acadm, Acads, Ace, Acvr1, Adcyap1, Adipoq, Adm, Adrb2, Agl, Agtr1a, Agtr1b, Agtr2, Agxt, Ahr, Aif1, Alad, Aldh3a1, Aldob, Alpl, Anxa1, Anxa3, Apoa2, Aqp1, Aqp4, Areg, Arg1, Arg2, Asl, Ass1, Atp2b1, Atp5f1a, Avpr1a, Bad, Banf1, Bax, Bche, Bckdha, Bckdhb, Bcl2, Bcl2l1, Bdh1, Bglap, Birc5, Bmi1, Bmp4, Bmp6, Brf1, Btg2, C1qb, C3, Cacna1g, Cad, …	2.12262e-09	23	0.08	[Bglap, Crh, Dspp, Eln, Fstl1, Gdnf, Ghr, Hp, Igf1, Igfbp2, Il10, Il6, Lcat, Mdk, Mgp, Mif, Plat, Scgb1a1, Sfrp4, Sparc, Stc1, Tgfb1, Uts2]	Mostly associated to 'Lost'	[Bglap, Crh, Eln, Mdk, Mgp, Mif, Sfrp4, Tgfb1]	0.35	[Dspp, Fstl1, Gdnf, Ghr, Hp, Igf1, Igfbp2, Il10, Il6, Lcat, Plat, Scgb1a1, Sparc, Stc1, Uts2]	0.65
	81	Response to steroids	GO:0048545	response to steroid hormone	[A2m, Aanat, Abca2, Abca3, Abcb1a, Abcb1b, Abcb4, Abcc2, Abcg2, Abhd2, Acaa1a, Acadm, Acads, Ace, Acr, Acsl6, Acta1, Acvr1, Adcyap1, Adh1, Adipoq, Adm, Adra1b, Adrb2, Agl, Agtr1a, Agtr1b, Agtr2, Agxt, Ahr, Aif1, Aifm1, Alad, Aldh1a1, Aldh2, Aldh3a1, Aldob, Alpl, Andpro, Anxa1, Anxa3, Apoa2, Aqp1, Aqp4, Ar, Areg, Arg1, Arg2, Arntl, Asl, Ass1, Atp1a2, Atp2b1, Atp5f1a, Avpr1a, Bad, Banf1, Bax, Bche,…	2.29035e-10	30	0.07	[Bglap, Ccn2, Crh, Cst11, Dspp, Eln, Fstl1, Gdnf, Ghr, Hp, Igf1, Igfbp2, Il10, Il6, Lcat, Lox, Mdk, Mgp, Mif, Plat, Prss8, Scgb1a1, Sfrp4, Sparc, Spp1, Sst, Stc1, Tgfb1, Tgfb3, Uts2]	Mostly associated to 'Lost'	[Bglap, Crh, Eln, Lox, Mdk, Mgp, Mif, Prss8, Sfrp4, Spp1, Tgfb1]	0.37	[Ccn2, Cst11, Dspp, Fstl1, Gdnf, Ghr, Hp, Igf1, Igfbp2, Il10, Il6, Lcat, Plat, Scgb1a1, Sparc, Sst, Stc1, Tgfb3, Uts2]	0.63
	82	Response to steroids	GO:0031960	response to corticosteroid	[A2m, Aanat, Abca3, Abcb1a, Abcb1b, Abcb4, Abcc2, Abcg2, Acadm, Acads, Ace, Acvr1, Adcyap1, Adipoq, Adm, Adrb2, Agl, Agtr1a, Agtr1b, Agtr2, Agxt, Ahr, Aif1, Aifm1, Alad, Aldh3a1, Aldob, Alpl, Anxa1, Anxa3, Apoa2, Aqp1, Aqp4, Areg, Arg1, Arg2, Asl, Ass1, Atp2b1, Atp5f1a, Avpr1a, Bad, Banf1, Bax, Bche, Bckdha, Bckdhb, Bcl2, Bcl2l1, Bdh1, Bglap, Birc5, Bmi1, Bmp4, Bmp6, Brf1, Btg2, C1qb, C3, Cacna1g…	3.67334e-10	25	0.08	[Bglap, Ccn2, Crh, Dspp, Eln, Fstl1, Gdnf, Ghr, Hp, Igf1, Igfbp2, Il10, Il6, Lcat, Mdk, Mgp, Mif, Plat, Prss8, Scgb1a1, Sfrp4, Sparc, Stc1, Tgfb1, Uts2]	Mostly associated to 'Lost'	[Bglap, Crh, Eln, Mdk, Mgp, Mif, Prss8, Sfrp4, Tgfb1]	0.36	[Ccn2, Dspp, Fstl1, Gdnf, Ghr, Hp, Igf1, Igfbp2, Il10, Il6, Lcat, Plat, Scgb1a1, Sparc, Stc1, Uts2]	0.64
	83	Intercellular signaling	GO:1903531	negative regulation of secretion by cell	[Abat, Abcc8, Adipoq, Adora1, Adra2a, Agtr2, Anxa1, Anxa5, C5, C5ar2, Cartpt, Cbarp, Ccn3, Ccr2, Cd200, Cd200r1, Cd34, Ceacam1, Chga, Cnr1, Cptp, Crh, Crhbp, Crhr1, Crhr2, Cx3cl1, Drd2, Edn1, Edn2, Edn3, Entpd1, Eny2, F2r, Fam3d, Ffar4, Fgf23, Fmr1, Fst, Gabbr1, Gas6, Gck, Ghrl, Ghsr, Gnai2, Grm7, Hadh, Hdac1, Hmgcr, Hmox1, Hrh3, Htr1b, Htr6, Htr7, Idh2, Ier3, Igfbp3, Il10, Il1b, Il1rapl1, Il1rn,…	0.000430594	9	0.07	[Cartpt, Crh, Crhbp, Cx3cl1, Fst, Il10, Il6, Nmb, Uts2]	None Specific	[Crh, Crhbp, Cx3cl1, Fst]	0.44	[Cartpt, Il10, Il6, Nmb, Uts2]	0.56
	84	Intercellular signaling	GO:1901215	negative regulation of neuron death	[Abcc1, Adnp, Adora2a, Agap2, Akr1b1, Amigo2, Ap2b1, Apoe, Arrb1, Arrb2, Arrb2-ps, Atf4, Atg7, Bdnf, Braf, Btg2, C5ar1, Cap1, Cbl, Ccl5, Cd200, Cd200r1, Cd34, Chga, Cntf, Cpeb4, Creb1, Crhr1, Csf3, Cx3cr1, Dtnbp1, Eno2, Epo, Epor, Esr1, Esr2, F2r, Fbxo7, Fgf21, Fmr1, Foxb1, Fyn, Fzd9, Gclc, Gclm, Gdf5, Gdnf, Gfer, Gh1, Ghr, Glp1r, Gpi, Grm7, Grn, Gsk3b, Hdac1, Hdac7, Hint1, Hint1-ps1, Hmox1, Hsf1…	0.000239049	10	0.07	[Apoe, Gdf5, Gdnf, Ghr, Grn, Igf1, Il6, Mdk, Npy, Ntf3]	Mostly associated to 'Lost'	[Gdf5, Grn, Mdk, Ntf3]	0.4	[Apoe, Gdnf, Ghr, Igf1, Il6, Npy]	0.6
	85	Intercellular signaling	GO:0098772	molecular function regulator	[A2m, Abcc9, Adcyap1, Adm2, Adprh, Adprhl1, Adrb1, Adrm1, Agap2, Agrp, Agt, Ahsg, Aimp1, Akap11, Akap13, Akap9, Alox15, Als2, Am2, Ambn, Ambp, Amigo1, Angptl4, Ankrd27, Ankrd54, Anp32e, Anxa1, Anxa2, Anxa3, Apaf1, Apc, Apln, Apoa1, Apoa2, Apoa4, Apoa5, Apobec1, Apoc2, Apoc3, Apoe, Apom, App, Areg, Arf1, Arfgap1, Arfgap2, Arfgap3, Arfgef1, Arfgef2, Arhgap10, Arhgap17, Arhgap18, Arhgap19, Arhgap20,…	3.19854e-28	77	0.08	[Agrp, Apln, Apoa1, Apoa4, Apoc3, Apoe, Bmp2, Bmp3, Bmp5, Bmp8a, Bmp8b, Calca, Cck, Ccn2, Clec11a, Clps, Crh, Cst3, Cx3cl1, Defb14, Defb2, Defb3, Dkk4, Erfe, Fgf20, Fgf5, Fgf7, Fgf9, Fshb, Gast, Gdf5, Gdnf, Hgf, Ifna11, Igf1, Il16, Il33, Il6, Mdk, Metrn, Metrnl, Ndp, Nppb, Npy, Ntf3, Prl2b1, Prl3c1, Prl3d1, Prl7a3, Prl7b1, Prl8a9, Prss8, Pth, Qrfp, Rarres1, Scg5, Sct, Serpina10, Serpina1f, Serpin…	None Specific	[Apoc3, Bmp3, Bmp8a, Bmp8b, Clec11a, Clps, Crh, Cx3cl1, Defb2, Dkk4, Fgf20, Fgf7, Fgf9, Fshb, Gast, Gdf5, Hgf, Ifna11, Il16, Il33, Mdk, Metrnl, Ntf3, Prl2b1, Prl3d1, Prl8a9, Prss8, Pth, Rarres1, Scg5, Serpina10, Serpina1f, Serpina5, Serpine2, Serpini1, Tfpi, Tfpi2, Tgfb1, Timp2, Timp3, Vegfd]	0.52	[Agrp, Apln, Apoa1, Apoa4, Apoe, Bmp2, Bmp5, Calca, Cck, Ccn2, Cst3, Defb14, Defb3, Erfe, Fgf5, Fshb, Gdnf, Igf1, Il6, Metrn, Ndp, Nppb, Npy, Prl3c1, Prl7a3, Prl7b1, Qrfp, Sct, Serpinf2, Slurp1, Smr3a, Spink2, Spint1, Sst, Tgfb3, Tshb, Wfdc15b]	0.48
	86	Intercellular signaling	GO:0051930	regulation of sensory perception of pain	[Adra2c, Adrb2, Cck, Cckbr, Ccl3, Ccn3, Clec10a, Comt, Ctss, Edn1, Ednrb, F2r, Fcgr2a, Fcgr3a, Fgfr1, Flg, Grk2, Hba-a1, Hba-a2, Hba1, Htr2c, Il10, Il1a, Kcnc4, Kcnj10, Mgll, Mtor, Ncam1, Nmu, Nmur2, Nos1, Npff, Npy2r, Ntsr1, Oprd1, Oprk1, Oprl1, Oprm1, Oxt, P2rx3, Ptafr, Rtn4, Scn11a, Slc9a1, Smr3a, Smr3b, Tlr4, Tmem100, Trpa1, Vcsa2, Vip]	0.0139957	4	0.08	[Cck, Il10, Il1a, Smr3a]	Mostly associated to 'Lost'	[]	0	[Cck, Il10, Il1a, Smr3a]	1
	87	Intercellular signaling	GO:0051048	negative regulation of secretion	[Abat, Abcc8, Ace, Adipoq, Adora1, Adra2a, Agtr2, Anpep, Anxa1, Anxa5, Atp5pf, Avpr2, C5, C5ar2, Cartpt, Cbarp, Ccn3, Ccr2, Cd200, Cd200r1, Cd34, Ceacam1, Chga, Cnr1, Comt, Cptp, Crh, Crhbp, Crhr1, Crhr2, Csn2, Cx3cl1, Drd2, Edn1, Edn2, Edn3, Entpd1, Eny2, F2r, Fam3d, Ffar4, Fgf23, Fmr1, Fst, Gabbr1, Gas6, Gck, Ghrl, Ghsr, Gnai2, Gnai3, Gnas, Grm7, Hadh, Hdac1, Hmgcr, Hmox1, Hrh2, Hrh3, Htr1b, Ht…	5.29076e-05	11	0.08	[Cartpt, Crh, Crhbp, Cx3cl1, Fst, Il10, Il6, Nmb, Sct, Tff2, Uts2]	Mostly associated to 'Lost'	[Crh, Crhbp, Cx3cl1, Fst]	0.36	[Cartpt, Il10, Il6, Nmb, Sct, Tff2, Uts2]	0.64
	88	Intercellular signaling	GO:0050878	regulation of body fluid levels	[Abat, Abcb1a, Abcb1b, Abcb4, Adcy6, Adora2a, Adrb1, Adrb2, Alas2, Alox12, Alox12b, Alox15, Aloxe3, Anxa2, Anxa5, Apln, Aplnr, Apoh, Aprt, Aqp1, Aqp2, Atp7a, Atp7b, Avp, Avpr1a, Avpr2, Axl, Bcat2, Bp196, Bpifa1, Btc, C3, C9, COX2, Cabp1, Cad, Cckar, Cd34, Cd40lg, Cd9, Cdo1, Ceacam1, Cftr, Clcnka, Cldn1, Cpb2, Csn2, Csn3, Cx3cl1, Cyba, Cyp27b1, Dbi, Dbp, Dffb, Dhodh, Ednrb, Emp2, Erbb4, F10, F11, …	1.50501e-06	16	0.08	[Apln, Apoh, Cd40lg, Cx3cl1, Mmp13, Nppb, Prl2b1, Prl3c1, Prl3d1, Prl7a3, Prl7b1, Prl8a9, Sct, Serpine2, Serpinf2, Uts2]	None Specific	[Apoh, Cx3cl1, Mmp13, Prl2b1, Prl3d1, Prl8a9, Serpine2]	0.44	[Apln, Cd40lg, Nppb, Prl3c1, Prl7a3, Prl7b1, Sct, Serpinf2, Uts2]	0.56
	89	Intercellular signaling	GO:0046427	positive regulation of receptor signaling pathway via JAK-STAT	[Adipor1, Agtr1a, Agtr1b, Aif1, Akr1b1, Arl2bp, Cntf, Crlf1, Csf1r, Cxcl6, Cyp1b1, Erbb4, F2r, Gh1, Ghr, Hcls1, Hdac1, Hdac2, Hes1, Hes5, Hnf4a, Hsf1, Ifng, Il13, Il15, Il23a, Il24, Il31ra, Il5, Il6, Il6r, Il6st, Jak2, Kit, LOC684107, Lep, Lyn, Notch1, Postn, Prl, Prl2a1, Prl2b1, Prl2c1, Prl3a1, Prl3b1, Prl3c1, Prl3d1, Prl3d4, Prl4a1, Prl5a1, Prl5a2, Prl6a1, Prl7a3, Prl7a4, Prl7b1, Prl7d1, Prl8a2…	2.62648e-06	9	0.14	[Crlf1, Ghr, Il6, Prl2b1, Prl3c1, Prl3d1, Prl7a3, Prl7b1, Prl8a9]	Mostly associated to 'Lost'	[Prl2b1, Prl3d1, Prl8a9]	0.33	[Crlf1, Ghr, Il6, Prl3c1, Prl7a3, Prl7b1]	0.67
	90	Intercellular signaling	GO:0046425	regulation of receptor signaling pathway via JAK-STAT	[Adipor1, Agtr1a, Agtr1b, Aif1, Akr1b1, Arl2bp, Cntf, Crlf1, Csf1r, Cxcl6, Cyp1b1, Egf, Erbb4, F2r, Gh1, Ghr, Hcls1, Hdac1, Hdac2, Hes1, Hes5, Hmga2, Hnf4a, Hsf1, Ifna1, Ifna11, Ifna16l1, Ifna4, Ifnb1, Ifne, Ifng, Ifnk, Il13, Il15, Il23a, Il24, Il31ra, Il5, Il6, Il6r, Il6st, Irf1, Jak2, Kit, LOC100911527, LOC100912314, LOC100912356, LOC103690314, LOC684107, Lep, Lepr, Leprot, Lyn, Notch1, Postn, …	4.03609e-07	11	0.13	[Crlf1, Egf, Ghr, Ifna11, Il6, Prl2b1, Prl3c1, Prl3d1, Prl7a3, Prl7b1, Prl8a9]	None Specific	[Egf, Ifna11, Prl2b1, Prl3d1, Prl8a9]	0.45	[Crlf1, Ghr, Il6, Prl3c1, Prl7a3, Prl7b1]	0.55
	91	Intercellular signaling	GO:0043524	negative regulation of neuron apoptotic process	[Adnp, Adora2a, Agap2, Amigo2, Apoe, Arrb1, Arrb2, Arrb2-ps, Bdnf, Braf, Btg2, C5ar1, Cap1, Cntf, Cpeb4, Cx3cr1, Epor, F2r, Fmr1, Foxb1, Fyn, Fzd9, Gclc, Gclm, Gdf5, Gdnf, Glp1r, Gpi, Grm7, Grn, Hdac1, Hint1, Hint1-ps1, Hmox1, Hsp90ab1, Hspd1, Ilk, Jak2, Kdr, LOC364561, Lrp1, Mag, Mageb16, Mdk, Mef2c, Mt2A, Mt3, Mtnr1b, Ngf, Ngfr, Nmnat1, Nos1, Npm1, Nrbp2, Ntf3, Ntf4, Ntrk1, Ntrk2, Optn, Park7, …	0.00582124	6	0.07	[Apoe, Gdf5, Gdnf, Grn, Mdk, Ntf3]	Mostly associated to 'Enriched'	[Gdf5, Grn, Mdk, Ntf3]	0.67	[Apoe, Gdnf]	0.33
	92	Intercellular signaling	GO:0043406	positive regulation of MAP kinase activity	[Adora1, Adra2b, Akap13, Araf, Arrb1, Avpi1, Bmp4, Braf, Cartpt, Cd24, Cd40lg, Cd74, Cd81, Ceacam1, Crk, Csk, Cxcl17, Dab2ip, Egfr, Eif2ak2, Epgn, F2r, Fgd4, Fgf1, Fgfr1, Flg, Flt1, Gadd45a, Gadd45b, Gadd45g, Gdf15, Ghr, Ghrl, Grm5, Htr2a, Igf1r, Il1b, Il1rn, Ilk, Ins1, Ins2, Iqgap1, Irak1, Itga1, Jak2, Kars, Kiss1r, Kit, Kras, Madd, Map2k1, Map2k2, Map2k3, Map2k4, Map2k5, Map2k6, Map2k7, Map3k1,…	0.00747236	7	0.06	[Cartpt, Cd40lg, Ghr, Ins1, Pdgfc, Tgfb1, Tgfb3]	Mostly associated to 'Lost'	[Ins1, Tgfb1]	0.28	[Cartpt, Cd40lg, Ghr, Pdgfc, Tgfb3]	0.72
	93	Intercellular signaling	GO:0031644	regulation of neurological system process	[Abat, Adra2c, Adrb2, Afdn, Agt, Apcs, Avp, Avpr1a, Baiap2, Cacnb3, Cartpt, Cck, Cckbr, Ccl3, Ccn3, Chrna4, Clec10a, Cnih2, Comt, Ctss, Dag1, Dbn1, Dlg4, Drd4, Dvl1, Edn1, Ednrb, Eif4a3, F2r, Fcgr2a, Fcgr3a, Fgf12, Fgfr1, Flg, Fmr1, Ghrl, Ghsr, Glra1, Gpr35, Grin1, Grin2a, Grk2, Gsg1l, Gsk3b, Hba-a1, Hba-a2, Hba1, Hcrt, Hgf, Htr2c, Ifng, Igsf11, Il10, Il1a, Il6, Itga2, Kcnc4, Kcnj10, Klk8, Mgll, …	0.00715563	7	0.06	[Cartpt, Cck, Hgf, Il10, Il1a, Il6, Smr3a]	Mostly associated to 'Lost'	[Hgf]	0.14	[Cartpt, Cck, Il10, Il1a, Il6, Smr3a]	0.86
	94	Intercellular signaling	GO:0030545	receptor regulator activity	[Adcyap1, Adm2, Agrp, Agt, Aimp1, Am2, Ambn, Apln, Apom, Areg, Artn, Avp, Bdnf, Bmp10, Bmp15, Bmp2, Bmp3, Bmp4, Bmp5, Bmp6, Bmp7, Bmp8a, Bmp8b, Btc, C1qtnf12, C2, C4a, Calca, Cck, Ccl1, Ccl11, Ccl12, Ccl17, Ccl19, Ccl2, Ccl20, Ccl21, Ccl22, Ccl24, Ccl25, Ccl26, Ccl27, Ccl28, Ccl3, Ccl4, Ccl5, Ccl6, Ccl7, Ccl9, Ccn2, Ccn3, Cdk5, Cer1, Cers1, Cfb, Cga, Clcf1, Clec11a, Cnp, Cntf, Cort, Crh, Crlf2, C…	1.83713e-37	54	0.17	[Agrp, Apln, Bmp2, Bmp3, Bmp5, Bmp8a, Bmp8b, Calca, Cck, Ccn2, Clec11a, Crh, Cx3cl1, Defb14, Defb2, Defb3, Dkk4, Erfe, Fgf20, Fgf5, Fgf7, Fgf9, Fshb, Gast, Gdf5, Gdnf, Hgf, Ifna11, Igf1, Il16, Il33, Il6, Mdk, Metrn, Metrnl, Ndp, Nppb, Npy, Ntf3, Prl2b1, Prl3c1, Prl3d1, Prl7a3, Prl7b1, Prl8a9, Pth, Qrfp, Sct, Slurp1, Sst, Tgfb1, Tgfb3, Tshb, Vegfd]	None Specific	[Bmp3, Bmp8a, Bmp8b, Clec11a, Crh, Cx3cl1, Defb2, Dkk4, Fgf20, Fgf7, Fgf9, Fshb, Gast, Gdf5, Hgf, Ifna11, Il16, Il33, Mdk, Metrnl, Ntf3, Prl2b1, Prl3d1, Prl8a9, Pth, Tgfb1, Vegfd]	0.49	[Agrp, Apln, Bmp2, Bmp5, Calca, Cck, Ccn2, Defb14, Defb3, Erfe, Fgf5, Fshb, Gdnf, Igf1, Il6, Metrn, Ndp, Nppb, Npy, Prl3c1, Prl7a3, Prl7b1, Qrfp, Sct, Slurp1, Sst, Tgfb3, Tshb]	0.51
	95	Intercellular signaling	GO:0007589	body fluid secretion	[Abcb1a, Abcb1b, Abcb4, Adrb1, Alas2, Alox12b, Anxa2, Aprt, Aqp1, Atp7a, Atp7b, Bcat2, COX2, Cad, Cckar, Cdo1, Clcnka, Csn2, Csn3, Cyp27b1, Dbi, Dbp, Dffb, Dhodh, Erbb4, Foxb1, Gc, Got2, Hk2, Kitlg, LOC684107, Madd, Met, Mmp13, Mtx1, Muc4, Mycbp2, Ncoa1, Ncor1, Ncor2, Nka1, Npr3, Oas2, Olah, Oprk1, Oxt, Pam, Pmch, Postn, Ppat, Prl, Prl2a1, Prl2b1, Prl2c1, Prl3a1, Prl3b1, Prl3c1, Prl3d1, Prl3d4, P…	0.000279843	8	0.09	[Mmp13, Prl2b1, Prl3c1, Prl3d1, Prl7a3, Prl7b1, Prl8a9, Sct]	None Specific	[Mmp13, Prl2b1, Prl3d1, Prl8a9]	0.5	[Prl3c1, Prl7a3, Prl7b1, Sct]	0.5
	96	Intercellular signaling	GO:0007259	receptor signaling pathway via JAK-STAT	[Adipor1, Ager, Agtr1a, Agtr1b, Aif1, Akr1b1, Arl2bp, Cntf, Crlf1, Csf1r, Cxcl6, Cyp1b1, Egf, Erbb4, F2r, Gh1, Ghr, Hcls1, Hdac1, Hdac2, Hes1, Hes5, Hmga2, Hnf4a, Hsf1, Ifna1, Ifna11, Ifna16l1, Ifna4, Ifnb1, Ifne, Ifng, Ifnk, Il13, Il15, Il15ra, Il23a, Il24, Il31ra, Il5, Il6, Il6r, Il6st, Irf1, Jak2, Jak3, Kit, Kitlg, LOC100911527, LOC100912314, LOC100912356, LOC103690314, LOC684107, Lep, Lepr, L…	2.20892e-07	12	0.12	[Crlf1, Egf, Ghr, Ifna11, Il15ra, Il6, Prl2b1, Prl3c1, Prl3d1, Prl7a3, Prl7b1, Prl8a9]	None Specific	[Egf, Ifna11, Prl2b1, Prl3d1, Prl8a9]	0.42	[Crlf1, Ghr, Il15ra, Il6, Prl3c1, Prl7a3, Prl7b1]	0.58
	97	Intercellular signaling	GO:0005179	hormone activity	[Adcyap1, Adm2, Agrp, Agt, Am2, Apln, Avp, C1qtnf12, Calca, Cck, Cga, Cnp, Cort, Crh, Erfe, Fshb, Gal, Gast, Gcg, Gh1, Ghrh, Ghrl, Gnrh1, Gphb5, Hcrt, Iapp, Igf1, LOC684107, Lep, Lhb, Metrn, Metrnl, Npff, Nppa, Nppb, Nppc, Npy, Oxt, Postn, Ppox, Ppy, Prl, Prl2a1, Prl2b1, Prl2c1, Prl3a1, Prl3b1, Prl3c1, Prl3d1, Prl3d4, Prl4a1, Prl5a1, Prl5a2, Prl6a1, Prl7a3, Prl7a4, Prl7b1, Prl7d1, Prl8a2, Prl8a3,…	3.15682e-23	24	0.3	[Agrp, Apln, Calca, Cck, Crh, Erfe, Fshb, Gast, Igf1, Metrn, Metrnl, Nppb, Npy, Prl2b1, Prl3c1, Prl3d1, Prl7a3, Prl7b1, Prl8a9, Pth, Qrfp, Sct, Sst, Tshb]	Mostly associated to 'Lost'	[Crh, Fshb, Gast, Metrnl, Prl2b1, Prl3d1, Prl8a9, Pth]	0.32	[Agrp, Apln, Calca, Cck, Erfe, Fshb, Igf1, Metrn, Nppb, Npy, Prl3c1, Prl7a3, Prl7b1, Qrfp, Sct, Sst, Tshb]	0.68
	98	Intercellular signaling	GO:0002792	negative regulation of peptide secretion	[Abcc8, Adra2a, Anxa1, Anxa5, C5ar2, Cartpt, Ccn3, Cd200, Cd200r1, Cd34, Chga, Cptp, Crh, Crhbp, Crhr2, Cx3cl1, Drd2, Eny2, F2r, Fam3d, Ffar4, Gas6, Ghrl, Ghsr, Hadh, Hdac1, Hmgcr, Idh2, Ier3, Il10, Il6, Inhbb, Irs1, Jagn1, Kcnb1, Kcnq1, Lgr4, Madd, Map4k4, Midn, Mt2A, Mtnr1a, Mtnr1b, Nos1, Npff, Nucb2, Oprm1, Pde1c, Pde3b, Pde4c, Pde8b, Pim3, Plppr4, Ppp1r11, Ppp3ca, Prkn, Psmd9, Ptger3, Ptger4,…	0.000370018	7	0.1	[Cartpt, Crh, Crhbp, Cx3cl1, Il10, Il6, Uts2]	None Specific	[Crh, Crhbp, Cx3cl1]	0.43	[Cartpt, Il10, Il6, Uts2]	0.57
	99	Intercellular signaling	GO:0000187	activation of MAPK activity	[Adora1, Adra2b, Araf, Arrb1, Avpi1, Bmp4, Braf, Cartpt, Cd40lg, Cd74, Cd81, Crk, Cxcl17, Dab2ip, Egfr, Eif2ak2, F2r, Fgd4, Fgf1, Flt1, Gadd45a, Gadd45b, Gadd45g, Gdf15, Ghr, Ghrl, Grm5, Igf1r, Ins1, Ins2, Itga1, Jak2, Kars, Kiss1r, Madd, Map2k1, Map2k2, Map2k3, Map2k4, Map2k5, Map2k6, Map2k7, Map3k1, Map3k10, Map3k11, Map3k12, Map3k13, Map3k2, Map3k20, Map3k21, Map3k5, Map3k6, Map3k7, Map3k8, Ma…	0.0226742	5	0.06	[Cartpt, Cd40lg, Ghr, Ins1, Tgfb3]	Mostly associated to 'Lost'	[Ins1]	0.2	[Cartpt, Cd40lg, Ghr, Tgfb3]	0.8
	100	Reproduction and Development	GO:0060135	maternal process involved in female pregnancy	[Ace2, Adcy7, Agrp, Akap5, Akr1b1, Alas2, Angpt2, Arg1, Arg2, Bsg, Cap1, Ccl2, Cd36, Cnr1, Ctsl, Cyp11a1, Dsg1, Dsg2, Espn, Esr1, Fas, Fat1, Fstl1, Ghrl, Ghsr, Gja1, Gjb2, Hif1a, Hsd17b7, Hsd3b1, Hsd3b2, Ifi27, Ihh, Itga3, Itgb1, Klf1, LOC100909913, Mapk1, Mapk3, Men1, Mmp7, Mtor, Mycbp2, Ndp, Npff, Pam, Park7, Pcdha4, Pla2g4a, Pla2g6, Ppard, Ppat, Ptgs2, Ptn, Rgs2, Serpine1, Sfrp4, Stc1, Stc2, S…	0.000849682	6	0.1	[Agrp, Angpt2, Fstl1, Ndp, Sfrp4, Stc1]	Mostly associated to 'Lost'	[Sfrp4]	0.17	[Agrp, Angpt2, Fstl1, Ndp, Stc1]	0.83
	101	Reproduction and Development	GO:0060070	canonical Wnt signaling pathway	[Aes, Amer1, Amer2, Amer3, Ankrd6, Apc, Apc2, Arntl, Axin1, Bcl9, Bcl9l, Cav1, Cdk15, Chd8, Csnk1a1, Csnk1d, Csnk1e, Csnk1g1, Csnk1g2, Csnk1g3, Ctnnb1, Cyld, Dab2, Dixdc1, Dkk1, Dkk2, Dkk3, Dkk4, Dkkl1, Draxin, Dvl1, Dvl2, Dvl3, Egf, Emd, Fam53b, Frat2, Frzb, Fstl1, Fuz, Fzd1, Fzd2, Fzd3, Fzd4, Fzd5, Fzd6, Fzd7, Fzd8, Fzd9, Gata3, Gpc3, Gskip, LOC100909913, LOC100910717, LOC100912050, Lef1, Lgr4,…	0.000527666	8	0.08	[Dkk4, Egf, Frzb, Fstl1, Mdk, Ndp, Sfrp1, Sfrp4]	Mostly associated to 'Enriched'	[Dkk4, Egf, Frzb, Mdk, Sfrp4]	0.62	[Fstl1, Ndp, Sfrp1]	0.38
	102	Reproduction and Development	GO:0048608	reproductive structure development	[A2m, Abcb1a, Abcb1b, Abcb4, Ace, Acsbg1, Acvr1c, Adam15, Adam1a, Adam2, Adam3a, Adam5, Adam6, Adcyap1, Ahr, Ahsg, Amh, Amhr2, Angpt1, Anxa1, Ar, Arrb1, Arrb2, Arrb2-ps, Bax, Bcl2, Bcl2l1, Bik, Bmp4, Bok, Bsg, Capn5, Casp12, Casp2, Casp3, Cbl, Cbr1, Ccdc182, Ccnd1, Ccnd2, Ccne1, Cd36, Cdh6, Cebpb, Cenpi, Cftr, Chat, Cited1, Col9a3, Cst3, Ctnna1, Ctsl, Cul7, Cyp11a1, Cyp17a1, Cyp19a1, Cyp1b1, Cyp4…	4.84966e-05	15	0.06	[Cst3, Fgf7, Fshb, Fstl1, Gdnf, Il1a, Insl3, Mmp12, Mmp13, Ndp, Psap, Serpina5, Sfrp4, Stc1, Tnfsf10]	Mostly associated to 'Lost'	[Fgf7, Fshb, Mmp13, Serpina5, Sfrp4]	0.31	[Cst3, Fshb, Fstl1, Gdnf, Il1a, Insl3, Mmp12, Ndp, Psap, Stc1, Tnfsf10]	0.69
	103	Reproduction and Development	GO:0044703	multi-organism reproductive process	[Abat, Abcc2, Abcc8, Abcg2, Abhd2, Ace, Ace2, Acr, Acrbp, Actr1a, Actr3, Acvr2b, Adam10, Adam17, Adam2, Adamts1, Adamts16, Adcy3, Adcy7, Adipor2, Adm, Adra2a, Adra2b, Adra2c, Adrb2, Agrp, Agt, Akap14, Akap5, Akr1b1, Akr1c3, Alas2, Alkbh5, Amh, Angpt2, App, Aqp2, Aqp4, Aqp7, Ar, Arg1, Arg2, Arntl, Astl, Atp1a4, Atp2b4, Avp, Avpr1a, Bad, Bag6, Banf1, Bard1, Birc3, Brca2, Brdt, Bsg, Bsph1, Btg1, C1q…	1.67623e-12	38	0.07	[Agrp, Angpt2, Crhbp, Crisp3, Cst3, Defb1, Fbln1, Fstl1, Gip, Grn, Hp, Igf1, Igfbp2, Il1a, Insl3, Lyzl4, Mdk, Mif, Mmp12, Mmp13, Ndp, Plat, Prl2b1, Prl3c1, Prl3d1, Prl7a3, Prl7b1, Prl8a9, Serpine2, Sfrp4, Shbg, Spink2, Stc1, Svs3b, Tgfb1, Tgfb3, Timp2, Zp2]	Mostly associated to 'Lost'	[Crhbp, Crisp3, Gip, Grn, Mdk, Mif, Mmp13, Prl2b1, Prl3d1, Prl8a9, Serpine2, Sfrp4, Shbg, Tgfb1, Timp2]	0.39	[Agrp, Angpt2, Cst3, Defb1, Fbln1, Fstl1, Hp, Igf1, Igfbp2, Il1a, Insl3, Lyzl4, Mmp12, Ndp, Plat, Prl3c1, Prl7a3, Prl7b1, Spink2, Stc1, Svs3b, Tgfb3, Zp2]	0.61
	104	Reproduction and Development	GO:0030178	negative regulation of Wnt signaling pathway	[Aes, Ankrd6, Apc, Apc2, Apcdd1, Axin1, Axin2, Bmp2, Cav1, Cby1, Chd8, Csnk1a1, Ctnnbip1, Cyld, Dab2, Dkk1, Dkk2, Dkk3, Dkk4, Dkkl1, Draxin, Emd, Frzb, Fstl1, Fuz, Gpc3, Grb10, LOC100912050, Limd1, Mdk, NEWGENE_1307313, Nkd1, Nkd2, Notum, Nphp4, Ptpro, RGD1311899, Rack1, Rnf213, Rnf43, Sfrp1, Sfrp2, Sfrp4, Sfrp5, Shisa2, Sox9, Stk11, Tax1bp3, Tle1, Tle2, Tle3, Tle4, Tle6, Tmem131l, Tmem170b, Tmem…	8.61798e-05	7	0.12	[Bmp2, Dkk4, Frzb, Fstl1, Mdk, Sfrp1, Sfrp4]	None Specific	[Dkk4, Frzb, Mdk, Sfrp4]	0.57	[Bmp2, Fstl1, Sfrp1]	0.43
	105	Reproduction and Development	GO:0022412	cellular process involved in reproduction in multicellular organism	[Abhd2, Acrbp, Amh, Angpt2, Arrb1, Arrb2, Arrb2-ps, Brdt, Bsph1, Btg1, Capza3, Catsper2, Catsperd, Catsperz, Ccdc63, Ccnb1, Cd9, Cdyl, Cenpi, Cfap157, Cfap44, Cftr, Chd5, Chn2, Cib1, Cxadr, Ddx25, Ddx4, Ddx6, Defb1, Dmrt1, Dnah1, Dnmt3l, Dpep3, Dpp3l, Dpy19l2, Dync1h1, Dynll1, Eqtn, Ereg, Etv5, Fabp9, Fignl1, Fkbp6, Folr2, Fscn3, Fshb, Fshr, Galntl5, Gapdhs, Grb14, Grk2, H1fnt, Hist1h2ba, Hormad1…	0.00568079	8	0.05	[Angpt2, Defb1, Fshb, Insl3, Mdk, Shbg, Spink2, Svs3b]	Mostly associated to 'Lost'	[Fshb, Mdk, Shbg]	0.33	[Angpt2, Defb1, Fshb, Insl3, Spink2, Svs3b]	0.67
	106	Reproduction and Development	GO:0016055	Wnt signaling pathway	[Aes, Amer1, Amer2, Amer3, Ankrd6, Apc, Apc2, Apcdd1, Arntl, Atp6ap2, Axin1, Axin2, Axl, Bcl9, Bcl9l, Bmp2, Capza2, Cav1, Cav2, Cby1, Cdc73, Cdk15, Cftr, Chd8, Csnk1a1, Csnk1d, Csnk1e, Csnk1g1, Csnk1g2, Csnk1g3, Csnk2a1, Ctnnb1, Ctnnbip1, Cyld, Dab2, Dact1, Dact2, Dact3, Dcdc2, Depdc1b, Dixdc1, Dkk1, Dkk2, Dkk3, Dkk4, Dkkl1, Draxin, Drd2, Dvl1, Dvl2, Dvl3, Egf, Emd, Fam53b, Frat2, Frzb, Fstl1, Fu…	3.9325e-07	15	0.09	[Bmp2, Dkk4, Egf, Frzb, Fstl1, Mdk, Ndp, Sfrp1, Sfrp4, Wnt16, Wnt2, Wnt2b, Wnt3a, Wnt4, Wnt6]	None Specific	[Dkk4, Egf, Frzb, Mdk, Sfrp4, Wnt16, Wnt2, Wnt4, Wnt6]	0.6	[Bmp2, Fstl1, Ndp, Sfrp1, Wnt2b, Wnt3a]	0.4
	107	Reproduction and Development	GO:0008584	male gonad development	[Abcb1a, Abcb1b, Abcb4, Ace, Adam15, Adam1a, Adam2, Adam3a, Adam5, Adam6, Ahsg, Amhr2, Bik, Bok, Cbl, Ccnd1, Cftr, Col9a3, Cst3, Ctnna1, Ctsl, Cyp11a1, Cyp17a1, Cyp19a1, Cyp1b1, Esr1, Esr2, Fdps, Flna, Fstl3, Gata1, Gata3, Gdnf, Gfra1, Hmgcs1, Hmgcs2, Hnrnpa1, Hnrnpa2b1, Hsd17b10, Hsd17b3, Hsd3b1, Hsd3b2, Icam1, Il1a, Inha, Inhba, Inhbb, Insl3, Itgb1, Jag2, Kcne1, Kcnq1, Kdm3a, Kdm5a, Kdr, Lepr, …	0.0366223	5	0.05	[Cst3, Gdnf, Il1a, Insl3, Tnfsf10]	Mostly associated to 'Lost'	[]	0	[Cst3, Gdnf, Il1a, Insl3, Tnfsf10]	1
	108	Reproduction and Development	GO:0007566	embryo implantation	[Bsg, C1qbp, Cst3, Emp2, Fbln1, Igfbp7, Il11ra1, Itgb3, LOC100912649, Mmp12, Plau, Ppard, Ptgs2, Serpine2, Sod1, Sostdc1, Stc1, Stc2, Tgfbr1, Tgfbr2]	2.45035e-05	5	0.25	[Cst3, Fbln1, Mmp12, Serpine2, Stc1]	Mostly associated to 'Lost'	[Serpine2]	0.2	[Cst3, Fbln1, Mmp12, Stc1]	0.8
	109	Reproduction and Development	GO:0007565	female pregnancy	[Abcc2, Abcc8, Abcg2, Ace, Ace2, Adcy7, Adipor2, Adm, Adra2a, Adra2b, Adra2c, Adrb2, Agrp, Agt, Akap5, Akr1b1, Akr1c3, Alas2, Angpt2, Aqp2, Aqp4, Arg1, Arg2, Banf1, Bsg, C1qbp, Cad, Cald1, Cap1, Capn2, Ccl2, Cd36, Cd38, Cldn4, Clock, Cnr1, Comt, Corin, Crhbp, Cst3, Ctsl, Cuzd1, Cyp11a1, Cyp2d2, Cyp2d4, Cyp2j4, Cyp3a9, Dbp, Dffb, Dhodh, Dsg1, Dsg2, Emp2, Espn, Esr1, Ets1, Fas, Fat1, Fbln1, Fgfr1, …	3.30467e-11	22	0.11	[Agrp, Angpt2, Crhbp, Cst3, Fbln1, Fstl1, Gip, Igf1, Igfbp2, Mmp12, Ndp, Prl2b1, Prl3c1, Prl3d1, Prl7a3, Prl7b1, Prl8a9, Serpine2, Sfrp4, Stc1, Tgfb1, Tgfb3]	Mostly associated to 'Lost'	[Crhbp, Gip, Prl2b1, Prl3d1, Prl8a9, Serpine2, Sfrp4, Tgfb1]	0.36	[Agrp, Angpt2, Cst3, Fbln1, Fstl1, Igf1, Igfbp2, Mmp12, Ndp, Prl3c1, Prl7a3, Prl7b1, Stc1, Tgfb3]	0.64
	110	Reproduction and Development	GO:0007281	germ cell development	[Abhd2, Acrbp, Amh, Angpt2, Bsph1, Btg1, Capza3, Catsper2, Catsperd, Catsperz, Ccdc63, Ccnb1, Cdyl, Cfap157, Cfap44, Cftr, Chd5, Chn2, Cib1, Ddx25, Defb1, Dmrt1, Dnah1, Dpy19l2, Dync1h1, Dynll1, Ereg, Etv5, Fabp9, Fscn3, Galntl5, Gapdhs, Grb14, H1fnt, Hist1h2ba, Hormad1, Hoxc4, Insl3, Iqcg, Kif6, LOC100366231, LOC100911002, LOC100911047, LOC103690143, LOC103690322, Limk2, Marf1, Mdk, Mei4, Nme8, …	0.00921041	6	0.06	[Angpt2, Defb1, Insl3, Mdk, Spink2, Svs3b]	Mostly associated to 'Lost'	[Mdk]	0.17	[Angpt2, Defb1, Insl3, Spink2, Svs3b]	0.83
	111	Reproduction and Development	GO:0003006	developmental process involved in reproduction	[A2m, Abcb1a, Abcb1b, Abcb4, Abhd2, Ace, Acrbp, Acsbg1, Acvr1b, Acvr1c, Adam15, Adam1a, Adam2, Adam3a, Adam5, Adam6, Adcyap1, Adcyap1r1, Ahr, Ahsg, Amh, Amhr2, Angpt1, Angpt2, Anxa1, Ar, Arrb1, Arrb2, Arrb2-ps, Bax, Bcl2, Bcl2l1, Bik, Bmp4, Bok, Bsg, Bsph1, Btg1, Capn5, Capza3, Casp12, Casp2, Casp3, Catsper2, Catsperd, Catsperz, Cbl, Cbr1, Cbx7, Ccdc182, Ccdc63, Ccnb1, Ccnd1, Ccnd2, Ccne1, Cd36, …	2.29484e-06	21	0.06	[Angpt2, Cst3, Defb1, Fgf7, Fshb, Fstl1, Gdnf, Il1a, Insl3, Mdk, Mmp12, Mmp13, Ndp, Psap, Serpina5, Sfrp4, Shbg, Spink2, Stc1, Svs3b, Tnfsf10]	Mostly associated to 'Lost'	[Fgf7, Fshb, Mdk, Mmp13, Serpina5, Sfrp4, Shbg]	0.32	[Angpt2, Cst3, Defb1, Fshb, Fstl1, Gdnf, Il1a, Insl3, Mmp12, Ndp, Psap, Spink2, Stc1, Svs3b, Tnfsf10]	0.68
	112	Reproduction and Development	GO:0001890	placenta development	[Abcb1a, Abcb1b, Abcb4, Bsg, Cd36, Cited1, Ctsl, Cul7, Cyp4a1, Dcn, E2f7, E2f8, Esr1, Fat1, Fstl1, Gcm1, Ghrl, Ghsr, Gja1, Gjb2, Igf2, LOC100909913, LOC100912649, LOC290704, Lef1, Mapk1, Mapk3, Mc2r, Men1, Mme, Mmp12, Ndp, Palld, Pdgfb, Pla2g4a, Plac1, Plk4, Ppard, Ptgs2, Ptn, Rxra, Serpine1, Sfrp4, Stc1, Stc2, Stox2, Tex19.1, Tex19.2, Txnrd1, Vim]	0.00214151	5	0.1	[Fstl1, Mmp12, Ndp, Sfrp4, Stc1]	Mostly associated to 'Lost'	[Sfrp4]	0.2	[Fstl1, Mmp12, Ndp, Stc1]	0.8
	113		GO:0060249	anatomical structure homeostasis	[Acd, Acp5, Adora1, Ahsg, Akr1b1, Atm, Atp6ap1, Atp6v1b1, Atr, Atrx, Blm, Cacna1b, Cacna1e, Calb1, Calb2, Car2, Cd34, Cd38, Cdk5, Cib2, Clcn3, Csf1r, Csk, Ctc1, Ctsh, Ctsk, Ctss, Cx3cl1, Cxadr, Cyp19a1, Dclre1a, Dclre1b, Dclre1c, Def8, Dkc1, Dram2, Egfr, Erbb4, Esrrb, F2r, Fgf7, Gar1, Hmbox1, Hnrnpa2b1, Hnrnpu, Htr1b, Hus1, Il7, Itgb1, Itgb3, LOC100910717, Lca5, Lto1, Mak, Marcksl1, Mink1, Mre11a…	0.0156561	7	0.05	[Cx3cl1, Fgf7, Pth, Spp1, Tff2, Tff3, Tnfrsf11b]	Mostly associated to 'Enriched'	[Cx3cl1, Fgf7, Pth, Spp1, Tff3, Tnfrsf11b]	0.86	[Tff2]	0.14
	114		GO:0050731	positive regulation of peptidyl-tyrosine phosphorylation	[Adipoq, Adnp, Adora1, Agrn, Aif1, Arhgef2, Arl2bp, Arrb2, Arrb2-ps, Cav2, Cck, Cd24, Cd74, Cd81, Cntf, Cntn1, Crlf1, Csf1r, Dlg3, Dlg4, Efna5, Ehd4, Epgn, Erbb4, Ereg, Gas6, Gdnf, Gfra1, Gh1, Ghr, Ghrl, Grm5, Hcls1, Hdac1, Hdac2, Hes1, Hes5, Hsf1, Icam1, Ifng, Igf1, Il13, Il15, Il23a, Il24, Il3, Il31ra, Il6r, Il6st, Ins1, Ins2, Iqgap1, Itgb1, Jak2, Lep, Lyn, Mpp3, Musk, Nrg1, Pdgfb, Pdgfra, Prnp…	0.00284655	6	0.08	[Cck, Crlf1, Gdnf, Ghr, Igf1, Ins1]	Mostly associated to 'Lost'	[Ins1]	0.17	[Cck, Crlf1, Gdnf, Ghr, Igf1]	0.83
	115		GO:0042552	myelination	[Abcd2, Adgrg6, Amigo1, Ank2, Aspa, B4galt6, Bcas1, Bud31, Cd9, Cdh2, Cldn5, Clu, Cmtm8, Cntnap1, Dag1, Dhh, Eif2b2, Eif2b4, Eif2b5, Gpc1, Hes5, Hgf, Ilk, Klk8, LOC100911027, Lpar1, Mal, Mal2, Mall, Mbp, Megf10, Mpdz, Mpp5, Mpz, Myoc, Myrf, Ncmap, Nf1, Nfasc, Ngfr, Nkx6-2, Ntf3, Pard3, Pllp, Plp1, Pmp22, Ptn, Ptprz1, Rab40c, Rara, Rarb, Rarg, Rnf10, Rxra, Rxrb, Rxrg, S100b, Scd2, Scn2a, Scn3a, Sc…	0.0141352	5	0.06	[Dhh, Gpc1, Hgf, Ntf3, Tgfb1]	Mostly associated to 'Enriched'	[Dhh, Hgf, Ntf3, Tgfb1]	0.8	[Gpc1]	0.2
